# Supplementary material for: Whole-blood methylation signatures are associated with and accurately classify multiple sclerosis disease severity
Source: Clin Epigenetics. 2022 Dec 30;14:194. doi: 10.1186/s13148-022-01397-2 (PMC9805090; doi:10.1186/s13148-022-01397-2)
Supplement: Supplementary file 2 — Additional file 2.. Supplementary tables. [file 13148_2022_1397_MOESM2_ESM.xlsx]

## Sheet: Index
Supplementary Table 1	CpGs significantly associated with Natural Killer cell proportions (FDR < 0.05)
Supplementary Table 2	Differentially methylated positions (FDR < 0.05, delta meth > 1%)
Supplementary Table 3	Differentially methylated positions in B cells (n=5)
Supplementary Table 4	Differentially methylated positions in CD4+ T cells (n=4)
Supplementary Table 5	Differentially methylated positions in CD8+ T cells (n=48)
Supplementary Table 6	Differentially methylated positions in Natural Killer cells (n=7)
Supplementary Table 7	Differentially methylated positions in monocytes (n=2)
Supplementary Table 8	Differentially methylated positions in granulocytes (n=10)
Supplementary Table 9	127 smoking associated CpGs identified as DMPs and removed from downstream analysis.
Supplementary Table 10	Targeted mQTL analysis of major DMPs
Supplementary Table 11	Targeted mQTL analysis of DMRs
Supplementary Table 12	Enriched cellular components and pathways in the 1472 differentially methylated positions (812 genes, FDR < 0.05)
Supplementary Table 13	Enriched cellular components and pathways in the 633 CpGs hypermethylated in the severe group (391 genes, FDR < 0.05)
Supplementary Table 14	Enriched cellular components and pathways in the 839 CpGs hypomethylated in the severe group (440 genes, FDR < 0.05)
Supplementary Table 15	Overlap between DMPs and PhenoAge clock CpGs.
Supplementary Table 16	1708 CpGs selected by the elastic net regression
Supplementary Table 17	Pathways enriched in the 1018 genes (1078 CpGs) selected by the elastic net regression model
Supplementary Table 18	Overlapping features between main differential methylation analysis and elastic net regression analysis
Supplementary Table 19	Pathways enriched in the 100 overlapping genes between the main and elastic net regression analyses.
Supplementary Table 20	Treatment at blood collection.
Supplementary Table 21	Data included in the sensitivity analysis of treatment, smoking and parity at blood collection.

## Sheet: Supplementary Table 1
Supplementary Table 1. CpGs significantly associated with Natural Killer cell proportions (FDR < 0.05)
CpG	CHR	MAPINFO	FDR	Gene	Feature
cg05622566	11	17058241	0.0402
cg14378231	1	98404032	0.0402
cg13969197	1	27426176	0.0402	SLC9A1	3'UTR
cg13428066	11	2677768	0.0402	KCNQ1	Body
cg18748970	20	33935061	0.0402	UQCC1	ExonBnd
cg24651536	16	72888448	0.0402	ZFHX3	Body
cg08551188	10	101541637	0.0402	ABCC2	TSS1500
cg19144691	3	177011370	0.0402	LINC00501	TSS1500
cg15736847	3	113473496	0.0402	ATP6V1A	5'UTR
cg11292438	16	67424867	0.0402	TPPP3	Body
cg18829405	3	128390184	0.0402
cg21052616	2	109201931	0.0402	LIMS1	Body
cg25371434	12	66584501	0.0402	IRAK3	Body
cg22136098	11	121297737	0.0402
cg17226676	9	116126574	0.0402	BSPRY	Body
cg26091990	10	78954388	0.0402	KCNMA1	Body
cg00559087	13	74719608	0.0402
cg05644602	2	74795186	0.0402	C2orf65	Body
cg00910279	4	106070958	0.0402	TET2	5'UTR
cg14426099	1	159798788	0.0402	SLAMF8	Body
cg15835713	5	74147080	0.0402	FAM169A	5'UTR
cg23428597	13	30983495	0.0402
cg04926227	8	74582345	0.0402	STAU2	Body
cg13549951	2	176194703	0.0402
cg24025721	7	1220962	0.0402
cg21754071	18	56032781	0.0402	NEDD4L	Body
cg17966268	10	30049623	0.0402
cg01116568	11	10476529	0.0402	AMPD3	TSS200
cg19269473	17	55939590	0.0402
cg26800003	2	192183345	0.0402	MYO1B	Body
cg17965386	4	106057079	0.0402
cg08710628	7	75253525	0.0402	HIP1	Body
cg09224040	6	35014879	0.0402	ANKS1A	Body
cg00589251	3	132036382	0.0402	ACPP	1stExon
cg24686236	5	14323412	0.0402	TRIO	Body
cg16505704	13	80378331	0.0402
cg11111139	7	157620685	0.0402	PTPRN2	Body
cg10272461	7	37298946	0.0402	ELMO1	ExonBnd
cg03325543	1	183576580	0.0402
cg02767470	2	152663031	0.0402	ARL5A	Body
cg03720771	11	122080867	0.0402
cg08123411	1	231013064	0.0402	LOC101927604	Body
cg15431042	10	45948652	0.0402	LOC102724323	TSS200
cg08055123	8	90853960	0.0402
cg26079706	17	75425180	0.0402	2009-09-01	Body
cg06625767	5	176836695	0.0402	F12	TSS200
cg01248273	2	160589097	0.0402	2007-03-01	TSS1500
cg24964368	19	52264413	0.0402	FPR2	TSS200
cg27019901	12	120663296	0.0402	PXN	Body
cg20126473	13	46681176	0.0402
cg08977866	8	103803399	0.0402
cg20748065	7	75583421	0.0402	POR	Body
cg09420212	10	65241612	0.0402
cg22675447	1	24745395	0.0402	NIPAL3	5'UTR
cg04793358	6	145242751	0.0402
cg24986710	12	94242934	0.0402	CRADD	Body
cg02017285	1	234760156	0.0402
cg15226786	3	71592297	0.0402	MIR1284	TSS1500
cg16625524	6	33419653	0.0402	SYNGAP1	Body
cg18026617	1	59509687	0.0402	LINC01358	Body
cg20180364	10	94448532	0.0402	HHEX	TSS1500
cg18682381	3	151354072	0.0402	MIR548H2	Body
cg06318464	10	76687495	0.0402	KAT6B	Body
cg08783253	17	40996565	0.0402	AOC2	TSS200
cg05525374	6	32904402	0.0402	HLA-DMB	Body
cg23098068	2	172650722	0.0402	SLC25A12	Body
cg16054434	12	58328727	0.0402	LOC100506844	Body
cg13885255	3	99997871	0.0402	TBC1D23	Body
cg21103587	5	86276169	0.0402
cg05829961	9	137263644	0.0402	RXRA	Body
cg23250489	5	172300158	0.0402	ERGIC1	Body
cg20144676	22	37319761	0.0402	CSF2RB	Body
cg07001334	10	112505133	0.0402	RBM20	Body
cg12149081	2	111790599	0.0402	ACOXL	Body
cg26282236	12	1025755	0.0402	RAD52	Body
cg24432073	4	76555634	0.0402	CDKL2	5'UTR
cg04612985	2	145929476	0.0402
cg07590344	2	62421884	0.0402	B3GNT2	TSS1500
cg13573513	12	14996143	0.0402	ART4	5'UTR
cg18411994	14	59824955	0.0402	DAAM1	Body
cg04686354	17	73261880	0.0402	MRPS7	Body
cg03964152	15	74303655	0.0402	PML	Body
cg24801608	14	94441360	0.0402	ASB2	5'UTR
cg12928857	20	47391282	0.0402	PREX1	Body
cg20601128	19	33678249	0.0402
cg10533990	11	71846733	0.0402	FOLR3	TSS200
cg19612350	18	47448785	0.0402	MYO5B	Body
cg02821500	4	54931072	0.0402	CHIC2	TSS1500
cg27008106	11	92818607	0.0402
cg22514284	17	72754345	0.0402	SLC9A3R1	Body
cg05554494	16	3306685	0.0402	MEFV	TSS200
cg16477441	10	81104855	0.0402
cg05216056	6	28887836	0.0402	TRIM27	Body
cg17165773	12	58923914	0.0402
cg05344747	11	33754357	0.0402	CD59	5'UTR
cg14550751	6	2460333	0.0402
cg06585639	2	207932382	0.0402
cg22490365	16	85948856	0.0402	IRF8	Body
cg08190844	16	2526203	0.0402	TBC1D24	5'UTR
cg20283981	4	185291924	0.0402	LOC102723766	Body
cg02046884	1	174924874	0.0402	LOC101928696	TSS1500
cg24141631	8	8354027	0.0402
cg20355779	14	102439006	0.0402	DYNC1H1	Body
cg18170989	13	49975383	0.0402	CAB39L	5'UTR
cg07114727	10	89864142	0.0402
cg23738183	12	125481704	0.0402	BRI3BP	Body
cg14980620	1	156216957	0.0402	PAQR6	Body
cg07375732	12	29312659	0.0402	FAR2	5'UTR
cg22549250	22	37649382	0.0402
cg07136393	13	109776430	0.0402	MYO16	Body
cg08477616	1	246655821	0.0402	SMYD3	Body
cg08937107	16	3136857	0.0402
cg04745403	12	123895182	0.0402
cg22264409	3	71828408	0.0402	PROK2	Body
cg07240396	2	217352005	0.0402
cg23312431	21	45773997	0.0402	TRPM2	Body
cg09766512	22	25516843	0.0402	KIAA1671	Body
cg17864609	20	48909180	0.0402	LINC01270	TSS200
cg16720508	13	51836152	0.0402	FAM124A	Body
cg01819950	6	41087602	0.0402	ADCY10P1	Body
cg02051771	5	140261663	0.0402	PCDHA7	Body
cg02011919	14	69401069	0.0402	ACTN1	Body
cg19224761	11	33233290	0.0402
cg10623221	3	173119212	0.0402	NLGN1	5'UTR
cg16542021	1	222886567	0.0402	BROX	Body
cg26899249	5	172352510	0.0402	ERGIC1	Body
cg21607965	7	2648289	0.0402	IQCE	Body
cg10599571	21	35445161	0.0402	MRPS6	TSS1500
cg15802673	12	4242964	0.0402
cg05348816	22	39804387	0.0402	TAB1	Body
cg23877117	21	27298484	0.0402	APP	Body
cg08131295	1	113541717	0.0402
cg24208023	20	55840633	0.0402	BMP7	Body
cg12856965	1	17284740	0.0402	CROCC	Body
cg11737856	22	39024644	0.0402	FAM227A	Body
cg07223106	1	233155919	0.0402	PCNXL2	Body
cg23141614	6	167136432	0.0402	RPS6KA2	Body
cg24922968	17	66977597	0.0402	ABCA9	Body
cg06836480	2	169928251	0.0402	DHRS9	TSS1500
cg17464939	5	153429449	0.0402	MFAP3	Body
cg00377865	3	179171801	0.0402
cg19629871	9	93563477	0.0402	SYK	TSS1500
cg04217943	6	38448035	0.0402	BTBD9	Body
cg23729005	2	219596471	0.0402	TTLL4	5'UTR
cg06901584	14	103399713	0.0402	CDC42BPB	3'UTR
cg02722435	8	28923626	0.0402
cg20034027	3	182520423	0.0402	ATP11B	Body
cg01546697	12	109553622	0.0402
cg18446895	1	44398886	0.0402	ARTN	TSS200
cg19157439	5	131707947	0.0402	SLC22A5	Body
cg05530212	11	38195529	0.0402
cg16350446	2	172338747	0.0402	DCAF17	Body
cg09529437	16	24136792	0.0402	PRKCB	Body
cg12884009	2	219079038	0.0402
cg03348161	11	59824089	0.0402	MS4A3	TSS200
cg09818739	16	19133370	0.0402
cg19991780	3	128533372	0.0402	RAB7A	3'UTR
cg08067872	6	137567914	0.0402
cg26539467	15	101359719	0.0402
cg15976997	16	21716047	0.0402	OTOA	TSS1500
cg09453870	15	69324156	0.0402	MIR548H4	Body
cg16046493	3	58551954	0.0402	FAM107A	3'UTR
cg05065603	3	195989296	0.0402	PCYT1A	Body
cg11045943	7	127881293	0.0402	LEP	TSS200
cg02908609	10	75008215	0.0402	DJC9	TSS1500
cg27094173	11	73371753	0.0402	PLEKHB1	Body
cg09167414	1	16076206	0.0402
cg23940612	2	218898788	0.0402
cg04505252	6	15244745	0.0402
cg17022667	7	101142153	0.0402	EMID2	Body
cg05617790	12	10322100	0.0403	OLR1	Body
cg02648589	13	114877260	0.0403	RASA3	Body
cg17654874	13	110304798	0.0404
cg01530292	19	5669474	0.0404
cg18177962	8	126706727	0.0404
cg10102968	20	48381842	0.0404
cg13508436	2	44474193	0.0404
cg08771884	16	4912632	0.0404	UBN1	Body
cg00692140	1	115711322	0.0404
cg12861503	13	52734071	0.0404	NEK3	TSS1500
cg09767156	1	245084096	0.0404
cg15869982	11	94331268	0.0404	PIWIL4	Body
cg15939920	17	35457385	0.0404	ACACA	Body
cg08399422	4	5622109	0.0404	EVC2	Body
cg09216216	3	48542288	0.0404	SHISA5	TSS1500
cg18141697	3	128299434	0.0404
cg20487585	6	15090262	0.0404
cg22489510	2	8675599	0.0404
cg13127214	1	230285920	0.0404	GALNT2	Body
cg14891040	6	2819667	0.0404
cg04052546	2	136781306	0.0404
cg15754587	6	25170368	0.0404
cg13787670	20	55442511	0.0404
cg08835163	20	34475554	0.0404	PHF20	Body
cg25002435	5	71651772	0.0404	PTCD2	Body
cg03594986	7	22627831	0.0404
cg15044453	6	151258520	0.0404	MTHFD1L	Body
cg05917342	8	38856156	0.0404	ADAM9	Body
cg21186405	2	103335661	0.0404	MFSD9	Body
cg10148702	6	144076558	0.0404	PHACTR2	Body
cg07467649	7	72856462	0.0404	BAZ1B	3'UTR
cg20470514	17	56049039	0.0404	VEZF1	3'UTR
cg26089638	20	23000142	0.0404
cg14559744	11	3189108	0.0404
cg15400742	2	61188805	0.0404	PUS10	Body
cg26203118	12	20680547	0.0404	PDE3A	Body
cg05709437	1	186426136	0.0404	PDC	5'UTR
cg05860036	2	85243288	0.0404	KCMF1	Body
cg20554293	10	91056311	0.0404
cg16425032	15	74016727	0.0404
cg10453246	12	111881385	0.0404	SH2B3	Body
cg17588550	14	24505075	0.0404	DHRS4L1	TSS1500
cg09476130	1	159870086	0.0404	CCDC19	TSS200
cg07624608	6	109672842	0.0405
cg11713800	6	41620951	0.0405	MDFI	Body
cg07298547	16	85585356	0.0405
cg05214462	6	7996936	0.0405	BLOC1S5-TXNDC5	Body
cg21106695	14	97370064	0.0405
cg01424263	10	77221564	0.0405
cg09548816	8	126499182	0.0405
cg11091478	1	173421266	0.0405	LOC100506023	Body
cg11016910	1	8517952	0.0405	RERE	Body
cg01611017	14	95780344	0.0405	CLMN	Body
cg06233202	2	64501134	0.0405
cg04647791	1	154464703	0.0405	SHE	Body
cg11658067	9	128088810	0.0405	GAPVD1	Body
cg06812844	21	45773782	0.0405	TRPM2	Body
cg09051542	8	116787331	0.0405
cg23460082	9	138951983	0.0405	CC2	5'UTR
cg16589911	1	161184489	0.0405	FCER1G	TSS1500
cg02409346	9	102540550	0.0405	LOC101928438	Body
cg06710735	3	48264567	0.0405	CAMP	TSS1500
cg04782146	16	85112370	0.0405	KIAA0513	Body
cg08853316	2	196378188	0.0405
cg16075940	6	109557698	0.0405
cg16904106	20	62521331	0.0405	TPD52L2	Body
cg06309968	3	138327387	0.0405	FAIM	TSS200
cg14221252	9	139589413	0.0405
cg19597640	3	12199958	0.0405	TIMP4	Body
cg24504349	4	120974344	0.0405
cg06314361	15	42434984	0.0405	PLA2G4F	Body
cg10640232	6	41659575	0.0405	TFEB	Body
cg02332932	10	74607702	0.0405	MCU	Body
cg18654697	7	101446671	0.0405
cg04308040	13	44942303	0.0405
cg06856840	15	80446451	0.0405	FAH	Body
cg06004060	19	18434815	0.0405	LSM4	TSS1500
cg12219390	11	2177018	0.0405	INS-IGF2	Body
cg12389043	12	124429228	0.0405	CCDC92	5'UTR
cg10211016	3	186691574	0.0405	ST6GAL1	5'UTR
cg06095916	10	5819013	0.0405	GDI2	Body
cg20782117	7	95865631	0.0405	SLC25A13	Body
cg26284484	11	44592257	0.0405	CD82	5'UTR
cg07340241	16	22358051	0.0405	CDR2	3'UTR
cg21954510	3	171935781	0.0405	FNDC3B	Body
cg26691387	8	134143217	0.0405	TG	Body
cg09455881	3	47388736	0.0405
cg17133173	14	92939857	0.0405	SLC24A4	Body
cg22492099	15	43414974	0.0405
cg19981032	11	60399581	0.0405	LINC00301	Body
cg04436971	16	30016811	0.0405	INO80E	3'UTR
cg06382842	1	33827534	0.0405	PHC2	Body
cg21992694	11	47428611	0.0405	SLC39A13	TSS1500
cg15645600	1	181056127	0.0405
cg09423426	6	31633492	0.0405	BAT4	TSS1500
cg02806824	16	48571679	0.0405	MIR5095	Body
cg25241757	1	109825087	0.0405	PSRC1	Body
cg04385236	3	157261273	0.0405	C3orf55	5'UTR
cg16734549	17	43488551	0.0405	ARHGAP27	5'UTR
cg18941817	14	50864369	0.0405	CDKL1	TSS1500
cg14059145	7	151398047	0.0405	PRKAG2	Body
cg00584323	1	33463340	0.0405
cg00749953	7	46691564	0.0405
cg19488708	14	52733812	0.0405	PTGDR	TSS1500
cg11648049	5	159927967	0.0405
cg19918348	20	48416417	0.0405
cg09278322	2	163199399	0.0405	GCA	TSS1500
cg18025055	8	131342019	0.0405	ASAP1	Body
cg12341783	3	127208246	0.0405
cg14208531	7	90661477	0.0405	CDK14	Body
cg05273495	17	59222606	0.0405	BCAS3	Body
cg19295314	6	1635640	0.0405	GMDS	Body
cg18442961	3	154741932	0.0405
cg15332782	1	152680738	0.0405	LCE4A	TSS1500
cg22840076	19	41782156	0.0405	HNRNPUL1	Body
cg18452600	8	9911543	0.0405	MSRA	TSS1500
cg01025233	5	72732060	0.0405
cg02378183	10	99474878	0.0405	MARVELD1	1stExon
cg27021181	10	5488346	0.0405	NET1	Body
cg23448874	12	48170772	0.0405	SLC48A1	Body
cg25807462	9	7844737	0.0405
cg15659537	12	75712028	0.0405	CAPS2	Body
cg01639416	9	33319097	0.0405	NFX1	Body
cg02097152	13	29291701	0.0405	SLC46A3	Body
cg01807648	8	30299203	0.0405	RBPMS	Body
cg10760040	17	44983068	0.0405
cg24968495	12	109968370	0.0405	UBE3B	ExonBnd
cg23122655	8	37457392	0.0405
cg17344770	19	3537694	0.0405	C19orf71	TSS1500
cg23777387	20	2065565	0.0405
cg21631428	4	122298456	0.0405	QRFPR	Body
cg15468242	15	42338064	0.0405	PLA2G4E	Body
cg13740985	9	80930413	0.0405	PSAT1	Body
cg05790256	8	96060571	0.0405	NDUFAF6	Body
cg24709000	8	142127219	0.0405
cg05110837	4	2930306	0.0405	ADD1	3'UTR
cg17024199	17	74881747	0.0405	MGAT5B	Body
cg00435173	17	40284046	0.0405	RAB5C	5'UTR
cg04565127	5	94552153	0.0405	MCTP1	Body
cg10423149	3	62165265	0.0405	PTPRG	Body
cg01012339	3	50268043	0.0405	GI2	TSS200
cg13035046	3	13115843	0.0405	IQSEC1	TSS1500
cg03307769	6	133056004	0.0405	VNN3	TSS200
cg00210470	6	31581498	0.0405	AIF1	TSS1500
cg22319147	16	66400599	0.0405	CDH5	5'UTR
cg24427660	11	818892	0.0405	PNPLA2	TSS200
cg12104031	12	29765118	0.0405	TMTC1	Body
cg00679877	2	71821944	0.0405	DYSF	Body
cg23542455	13	24340650	0.0405	MIPEP	Body
cg11618457	9	90524765	0.0405
cg18854872	2	198292151	0.0405	SF3B1	Body
cg04938513	20	48891434	0.0405	LINC01272	5'UTR
cg24215400	6	44004565	0.0405	LOC101929705	Body
cg27301230	7	65761563	0.0405	TPST1	Body
cg27465836	7	111753280	0.0405	DOCK4	Body
cg08461077	20	44987481	0.0405	SLC35C2	5'UTR
cg11494508	7	92849025	0.0405	HEPACAM2	TSS200
cg15818008	11	112126170	0.0405	C11orf34	Body
cg21413195	2	139572662	0.0405
cg22413390	4	82572877	0.0405
cg22249254	4	40556152	0.0405	RBM47	5'UTR
cg21757266	13	28896815	0.0405	FLT1	Body
cg21246584	1	224753005	0.0405
cg14514175	3	100449659	0.0405	TFG	Body
cg01259101	1	28585774	0.0405	SESN2	TSS200
cg18133858	11	122587367	0.0405	UBASH3B	Body
cg20090312	7	151778441	0.0405	GALNT11	5'UTR
cg03592652	14	81996018	0.0405	SEL1L	Body
cg10972897	1	165859714	0.0405	UCK2	Body
cg19087116	7	139942081	0.0405
cg25101462	2	160412499	0.0405	BAZ2B	5'UTR
cg15580458	10	121155124	0.0405	GRK5	Body
cg03683199	1	243636778	0.0405	SDCCAG8	Body
cg14268695	20	23137044	0.0405
cg27290532	13	37662928	0.0405
cg09417682	20	44986386	0.0405	SLC35C2	Body
cg03757471	12	48554926	0.0405
cg24629939	10	120535217	0.0405
cg18599081	3	46448084	0.0405	CCRL2	TSS1500
cg03044533	11	96065844	0.0405	MAML2	Body
cg22135844	8	40049458	0.0405
cg20580475	20	59458205	0.0405
cg13749661	18	46423447	0.0405
cg24420366	10	3938541	0.0405
cg14376799	17	38523068	0.0405
cg03852847	2	233439513	0.0405
cg06892753	7	140185537	0.0405
cg05653176	18	11857270	0.0405	GL	TSS200
cg05649126	4	69048001	0.0405	LOC100130017	TSS200
cg02851498	12	39073485	0.0405	CPNE8	Body
cg17341514	5	137708501	0.0405	KDM3B	Body
cg14855150	1	64608517	0.0405	ROR1	3'UTR
cg24381587	1	158736312	0.0405	OR6N1	1stExon
cg10750832	17	76609596	0.0405
cg19429405	10	73497609	0.0405	C10orf105	TSS200
cg06759971	16	85116424	0.0405	KIAA0513	Body
cg17714096	5	149059933	0.0405
cg19017553	10	34817409	0.0405	PARD3	Body
cg07458785	17	72665494	0.0405
cg16632593	12	57444752	0.0405	MYO1A	TSS1500
cg03582582	7	139444053	0.0405	HIPK2	Body
cg19052008	8	128417150	0.0405	CASC8	Body
cg21372169	5	179031448	0.0405	LOC101928445	TSS1500
cg26650885	4	88245132	0.0405	HSD17B13	TSS1500
cg03583601	3	57937384	0.0405
cg13536409	7	158498471	0.0405	NCAPG2	TSS1500
cg22450983	2	10484580	0.0405	HPCAL1	5'UTR
cg09114833	11	74699470	0.0405	NEU3	TSS1500
cg26701826	4	108814604	0.0405	SGMS2	5'UTR
cg07811690	14	71806671	0.0405
cg21265996	12	27178285	0.0405	MED21	Body
cg06270401	12	4699085	0.0405	DYRK4	TSS200
cg24811892	15	72632325	0.0405
cg13781609	2	46644143	0.0405
cg27199811	16	88386959	0.0405
cg15569630	1	202827280	0.0405
cg08801446	2	36626126	0.0405	CRIM1	Body
cg14767069	14	102320602	0.0405	PPP2R5C	Body
cg01379456	5	32887659	0.0405
cg08853920	8	105424060	0.0405	DPYS	Body
cg02021984	1	232724961	0.0405
cg10938213	5	56036032	0.0405
cg04298470	17	76930417	0.0405
cg10576132	7	37899045	0.0405	TXNDC3	Body
cg27474147	5	179207533	0.0405
cg12080306	17	57407936	0.0405	YPEL2	TSS1500
cg01776706	5	68340952	0.0405
cg11502375	19	4540550	0.0405	LRG1	TSS1500
cg27606384	7	116628319	0.0405	ST7	Body
cg05095781	11	114154812	0.0405
cg08794720	9	35538922	0.0405	RUSC2	1stExon
cg03461885	12	58008136	0.0405	ARHGEF25	Body
cg25597163	7	66234307	0.0405	RABGEF1	5'UTR
cg08877490	8	77895589	0.0405	PEX2	Body
cg17258387	2	174924430	0.0405
cg01005425	13	95309323	0.0405
cg16998950	5	95252658	0.0405	ELL2	Body
cg23624589	6	106341447	0.0405
cg15715903	1	68926823	0.0405
cg02042712	16	57702239	0.0405	GPR97	1stExon
cg17642700	1	200333573	0.0405	LINC00862	Body
cg09074996	16	66582156	0.0405	TK2	5'UTR
cg12549632	16	27741322	0.0405	KIAA0556	Body
cg01296926	17	70925362	0.0405	SLC39A11	Body
cg04298131	15	65128554	0.0405
cg14175823	16	46996652	0.0405	DJA2	Body
cg05744184	17	40463806	0.0405	STAT5A	3'UTR
cg10997669	8	134162674	0.0405
cg23713742	20	34202721	0.0405	SPAG4	TSS1500
cg04071225	3	136506024	0.0405
cg13905148	14	69065430	0.0405
cg12990337	2	168151004	0.0405
cg21891812	10	65463235	0.0405
cg23007087	15	90380258	0.0405	AP3S2	Body
cg00475235	17	54236118	0.0405	ANKFN1	Body
cg18421020	15	101100060	0.0405	PRKXP1	TSS1500
cg18520125	13	28903926	0.0405	FLT1	Body
cg03582787	20	60492176	0.0405	CDH4	Body
cg05852395	17	72589093	0.0405	CD300LD	TSS1500
cg03611151	1	24229581	0.0405	CNR2	5'UTR
cg22882665	2	45241110	0.0405
cg02849695	1	159869960	0.0405	CCDC19	TSS200
cg13506288	10	134221633	0.0405	PWWP2B	3'UTR
cg09232069	17	75143118	0.0405	SEC14L1	Body
cg23942289	2	196380469	0.0405
cg15716241	9	139715722	0.0405	RABL6	Body
cg09873584	10	60348937	0.0405	BICC1	Body
cg00072216	4	2263638	0.0405	MXD4	Body
cg21414754	2	111489704	0.0406	ACOXL	TSS1500
cg06138160	6	30749576	0.0406
cg10707688	9	126629274	0.0406	DENND1A	Body
cg18729493	2	161244580	0.0406	RBMS1	Body
cg00214171	17	73642991	0.0406	RECQL5	Body
cg11062962	9	74363604	0.0406	TMEM2	Body
cg13242717	18	29667208	0.0406
cg17207736	8	142237307	0.0406	SLC45A4	Body
cg25834802	2	101791845	0.0406
cg13843891	1	44423424	0.0406	IPO13	Body
cg10740324	5	171301564	0.0406	FBXW11	Body
cg27441579	4	26591525	0.0406	TBC1D19	Body
cg17186667	18	60118776	0.0406
cg11492019	15	91305449	0.0406	BLM	Body
cg05963597	9	139870908	0.0406	PTGDS	TSS1500
cg19944138	7	133335445	0.0408	EXOC4	Body
cg05569131	6	36665620	0.0408
cg25235661	7	95952354	0.0408	SLC25A13	TSS1500
cg23838591	14	89296362	0.0408	TTC8	5'UTR
cg27141099	5	17302937	0.0408
cg26973029	22	32723240	0.0408
cg24616460	6	2751729	0.0408	MYLK4	TSS1500
cg08043963	2	239358563	0.0408	ASB1	3'UTR
cg14730109	17	10562402	0.0408
cg16342049	1	199277547	0.0408
cg25046649	12	60014351	0.0408	SLC16A7	5'UTR
cg08973191	8	144894328	0.0408	SCRIB	Body
cg12120119	5	34719296	0.0408	RAI14	Body
cg00825551	20	24968849	0.0408	APMAP	Body
cg21963544	11	73999431	0.0408	P4HA3	Body
cg08173915	21	34774164	0.0408	IFNGR2	TSS1500
cg06192292	1	173092682	0.0408
cg20098520	16	2557836	0.0408
cg24632944	3	13664715	0.0408	FBLN2	Body
cg06720632	11	71783265	0.0408	NUMA1	Body
cg07170624	2	47072886	0.0408	LINC01119	Body
cg17558169	11	67057871	0.0409	ANKRD13D	Body
cg11669003	22	46813946	0.0409	CELSR1	Body
cg16457010	7	111156910	0.0409	IMMP2L	Body
cg12159331	7	135598289	0.0411
cg13489195	1	227944502	0.0411	SP47	Body
cg24640736	5	54034095	0.0411	LOC102467080	Body
cg02754713	15	57087733	0.0411
cg17474841	6	32981947	0.0411
cg15699693	5	150054944	0.0411	MYOZ3	Body
cg01553182	6	29342533	0.0412	OR12D3	1stExon
cg01948944	2	85641379	0.0413	CAPG	TSS200
cg10499429	16	18816941	0.0413	SMG1	3'UTR
cg24912334	15	77473379	0.0413	PEAK1	Body
cg21602274	22	38637003	0.0413	TMEM184B	Body
cg13564880	3	71474703	0.0413	FOXP1	5'UTR
cg11663015	20	6007648	0.0413	CRLS1	Body
cg09852346	6	111688745	0.0413	REV3L	Body
cg14584051	6	14883168	0.0413
cg08203845	1	184377346	0.0413	C1orf21	5'UTR
cg07000116	16	30616649	0.0413	ZNF689	Body
cg21352991	7	28123378	0.0413	JAZF1	Body
cg03347022	7	99663596	0.0413	ZNF3	Body
cg27230009	3	11241399	0.0414	HRH1	5'UTR
cg08947884	1	167765172	0.0415
cg20677278	6	6886571	0.0415
cg01332491	12	109297228	0.0415
cg08933542	7	97763485	0.0415	LMTK2	Body
cg00338177	10	7226892	0.0415	SFMBT2	Body
cg16556868	20	55029866	0.0415	CASS4	Body
cg20525924	19	11180452	0.0415
cg19084488	6	24687380	0.0415	ACOT13	5'UTR
cg20838039	7	101502859	0.0415	CUX1	Body
cg12439011	20	4906961	0.0415	SLC23A2	Body
cg22108311	1	46766456	0.0415	LRRC41	Body
cg09833738	3	190332169	0.0415	IL1RAP	Body
cg17354333	17	66437754	0.0415	WIPI1	Body
cg14227773	9	2419272	0.0415
cg05067204	19	17864889	0.0415	FCHO1	5'UTR
cg23288563	14	21491469	0.0415	NDRG2	Body
cg05547003	22	31619902	0.0415	LIMK2	Body
cg00646179	14	75620233	0.0415	TMED10	Body
cg06484881	8	125797573	0.0415
cg10421179	4	102270318	0.0415
cg11854219	2	182170497	0.0415	MIR4437	TSS200
cg02855045	3	72777245	0.0415
cg19069360	12	1922058	0.0415	CAC2D4	Body
cg20682200	5	78203311	0.0415	ARSB	Body
cg13554018	9	91091556	0.0415	SPIN1	3'UTR
cg01237132	20	23807958	0.0415	CST2	TSS1500
cg14551227	10	98500858	0.0415
cg24016523	12	117418384	0.0415	LOC100506551	Body
cg12031641	1	59509582	0.0415	LINC01358	Body
cg20292467	16	66400565	0.0415	CDH5	1stExon
cg08106973	1	40399833	0.0415
cg06623544	7	73892652	0.0415	GTF2IRD1	5'UTR
cg03549129	11	118242598	0.0415	UBE4A	Body
cg05941925	7	97755783	0.0415	LMTK2	Body
cg20097430	15	70018428	0.0415
cg22732167	18	13496293	0.0415	LDLRAD4	Body
cg09578937	8	1896437	0.0415	ARHGEF10	Body
cg21046286	19	50420585	0.0416	IL4I1	Body
cg13270738	6	25965841	0.0416	TRIM38	5'UTR
cg14058165	22	48286722	0.0416
cg13977192	17	55982935	0.0416	CUEDC1	5'UTR
cg12369367	8	25096974	0.0416	DOCK5	Body
cg01568519	9	73283911	0.0416	TRPM3	Body
cg11058932	7	130372167	0.0416	TSGA13	TSS1500
cg20092944	10	94750225	0.0416	EXOC6	Body
cg07739215	6	25168049	0.0416
cg22607451	16	16214419	0.0416	ABCC1	Body
cg11754857	14	103447354	0.0418	CDC42BPB	Body
cg20909017	12	54805345	0.0418	ITGA5	Body
cg18113566	7	105985487	0.0418
cg26884033	21	47786512	0.0418	PCNT	ExonBnd
cg26394270	1	32043619	0.0419	TIGL1	TSS200
cg19966540	21	35885635	0.042	KCNE1	TSS1500
cg24069172	11	86653066	0.042	PRSS23	Body
cg20996897	5	154190756	0.042	LARP1	Body
cg10631262	19	17666381	0.042	GLT25D1	TSS200
cg13460556	15	89709638	0.042	ABHD2	Body
cg26335752	10	28897166	0.0421	WAC	Body
cg03475455	3	64637230	0.0421	ADAMTS9	Body
cg23350224	1	182113817	0.0421
cg04414451	2	108993844	0.0421	SULT1C4	TSS1500
cg11746531	17	25784992	0.0421
cg13807386	9	139098502	0.0421	QSOX2	3'UTR
cg01393060	15	43522713	0.0421
cg22100356	1	59602398	0.0421	HSD52	Body
cg04125099	12	104610064	0.0421	TXNRD1	Body
cg09841788	14	65213478	0.0421	SPTB	3'UTR
cg00168459	10	52134715	0.0421	SGMS1	5'UTR
cg18480675	3	28281945	0.0421	CMC1	TSS1500
cg13939185	9	77116084	0.0421	RORB	Body
cg03691549	12	53443911	0.0421	TENC1	5'UTR
cg08705258	8	26493475	0.0421	DPYSL2	Body
cg24742520	1	19506481	0.0421	UBR4	Body
cg25497409	14	100900999	0.0421	WDR25	Body
cg21748271	20	33736177	0.0421	EDEM2	TSS1500
cg12828656	5	132577108	0.0421	FSTL4	Body
cg21356630	6	167753807	0.0421	TTLL2	Body
cg01232748	4	54928819	0.0421	CHIC2	Body
cg00494544	3	195268648	0.0421	PPP1R2	Body
cg04249612	1	185402937	0.0421
cg09601523	12	46833789	0.0421
cg24474182	3	151047307	0.0421	MED12L	Body
cg12805314	11	64215347	0.0421	LOC100996455	TSS1500
cg24350568	15	91428139	0.0421	FES	5'UTR
cg22077197	2	240143833	0.0421	HDAC4	Body
cg12962265	8	101315562	0.0421	RNF19A	TSS200
cg27064284	4	39486839	0.0421	MIR1273H	Body
cg05967651	14	24805389	0.0421	RIPK3	Body
cg07870233	20	48816788	0.0423
cg13980638	1	183249236	0.0423	NMT2	Body
cg14158242	6	20689477	0.0423	CDKAL1	Body
cg24954325	17	4064737	0.0423
cg05327106	3	194942344	0.0423	XXYLT1	Body
cg21204922	5	168303088	0.0423	SLIT3	Body
cg23674806	2	145444731	0.0423	TEX41	Body
cg10090769	16	4740791	0.0423	MGRN1	3'UTR
cg03830049	15	27744124	0.0423	GABRG3	Body
cg02773624	11	57309917	0.0423	SMTNL1	TSS200
cg00205651	10	80654873	0.0424
cg18369748	7	43541717	0.0424	HECW1	Body
cg26013791	5	153785129	0.0424	GALNT10	Body
cg10493058	2	8686931	0.0424
cg17178546	17	62408907	0.0426
cg27609217	11	46258039	0.0426
cg05653482	16	81547133	0.0426	CMIP	Body
cg22229016	3	50304279	0.0426	SEMA3B	TSS1500
cg00769340	5	143096806	0.0429
cg19439043	17	37719913	0.0429
cg00975624	3	159646501	0.0429
cg04353769	11	59951557	0.0429	MS4A6A	TSS1500
cg01775952	12	11962207	0.0429	ETV6	Body
cg03191260	8	28974423	0.0429	KIF13B	Body
cg11340497	8	117461690	0.0429
cg06648029	3	119499749	0.0429	NR1I2	1stExon
cg01577604	11	64109823	0.0429	CCDC88B	Body
cg12081645	4	157920476	0.0429
cg13974615	1	60209701	0.0429	FGGY	Body
cg05919951	19	17180084	0.0429	HAUS8	Body
cg09624824	10	121327657	0.0429
cg06750566	4	88157084	0.0429
cg23135545	15	101564503	0.0429	LRRK1	Body
cg17588003	17	5138696	0.0429	C17orf87	TSS1500
cg07878585	6	136822860	0.0429	MAP7	Body
cg24285391	11	10482612	0.0429	AMPD3	5'UTR
cg16837973	17	5138634	0.0429	C17orf87	TSS1500
cg04366628	4	26290463	0.0429
cg19869443	1	84766821	0.0429	SAMD13	TSS1500
cg17379405	2	200716738	0.0429
cg03322262	12	90144896	0.0429
cg13379794	5	3590590	0.0429
cg23309998	1	203187208	0.0429	CHIT1	ExonBnd
cg10933827	7	92348349	0.0429	CDK6	Body
cg21640221	6	163954724	0.0429	QKI	Body
cg00780501	3	45688760	0.0429	LIMD1	Body
cg13419330	3	10247487	0.0429	IRAK2	Body
cg13404688	10	89876324	0.0429
cg16918236	14	61958747	0.0429	PRKCH	Body
cg00219663	14	31806028	0.0429	HEATR5A	Body
cg16916817	3	37219194	0.0429	LRRFIP2	TSS1500
cg14942782	17	40669487	0.0429	ATP6V0A1	Body
cg13491737	13	111295728	0.0429	CARS2	Body
cg01213864	20	30400422	0.0429
cg13852284	10	77548353	0.0429	C10orf11	Body
cg20171986	2	38830741	0.0429	HNRPLL	TSS1500
cg18638581	2	75059602	0.0429	HK2	TSS200
cg04233518	4	174337888	0.0429
cg19544440	22	30655079	0.0429
cg06902099	6	35002597	0.0429	ANKS1A	Body
cg04242070	5	1749101	0.0429
cg03331238	5	176329724	0.0429
cg00300627	9	132646360	0.0429
cg03923933	2	16703353	0.0429
cg03601896	7	22766838	0.0429	LOC541472	Body
cg09817951	20	1889974	0.0429	SIRPA	Body
cg00349736	3	126373101	0.0429	TXNRD3	Body
cg01477971	2	103405951	0.0429	TMEM182	Body
cg13678096	1	234987477	0.0429
cg08164191	14	65623632	0.0429
cg21800396	10	96968197	0.0429	ACSM6	Body
cg20808080	2	6962835	0.0429
cg04016660	16	85075232	0.0429	KIAA0513	5'UTR
cg22575879	22	39807607	0.0429	TAB1	Body
cg23848062	20	20018854	0.0429	CRNKL1	Body
cg07230774	3	73004281	0.0429	GXYLT2	Body
cg12581036	8	67416578	0.0429	C8orf46	Body
cg04751885	21	40386689	0.0429
cg24544160	17	25571212	0.0429
cg14345131	2	233741790	0.0429
cg07385388	17	110138	0.0429	RPH3AL	Body
cg19808533	10	73035408	0.0429	UNC5B	Body
cg14920386	2	3199829	0.0429	TSSC1	Body
cg08913813	9	116766288	0.0429	ZNF618	Body
cg11691834	6	6646264	0.0429	LY86	Body
cg16959758	20	36796513	0.0429
cg07298996	8	1809936	0.0429	ARHGEF10	Body
cg10139653	15	90608388	0.0429	ZNF710	5'UTR
cg16571836	15	90579809	0.0429	ZNF710	5'UTR
cg11466487	14	24624836	0.0429	RNF31	Body
cg19554235	20	43159912	0.0429	PKIG	TSS1500
cg26414257	4	6888038	0.0429
cg21124603	17	30612965	0.0429	RHBDL3	Body
cg23163523	6	122994797	0.0429	PKIB	5'UTR
cg24560809	2	95939339	0.0429	PROM2	TSS1500
cg24692378	9	88984330	0.0429
cg16416987	1	155177561	0.0429	THBS3	Body
cg19048031	11	68976362	0.0429
cg27185267	3	9769333	0.0429	CPNE9	Body
cg22361190	6	35163131	0.0429
cg27506442	13	30948716	0.0429	LOC100188949	TSS1500
cg15986371	12	105135705	0.0429	CHST11	Body
cg11285421	11	34355467	0.0429	ABTB2	Body
cg02409351	12	85674022	0.0429	ALX1	TSS200
cg21570464	4	973154	0.0429	SLC26A1	3'UTR
cg20603630	16	48214922	0.0429	ABCC11	Body
cg12636396	20	10607844	0.0429
cg15164103	7	130126871	0.0429	MEST	5'UTR
cg02659784	1	65435473	0.0429
cg15842957	6	36690277	0.0429	RAB44	Body
cg02628451	2	113840909	0.0429
cg27200630	3	138494226	0.0429
cg18004617	5	142514548	0.0429	ARHGAP26	Body
cg01838917	5	134901336	0.0429
cg22027863	10	23580849	0.0429
cg20201846	15	74060222	0.0429	C15orf59-AS1	TSS1500
cg07312051	1	15656086	0.0429	FHAD1	Body
cg06500646	19	5966527	0.0429	RANBP3	Body
cg23720123	21	16813982	0.0429
cg13544310	5	133841762	0.0429	LOC101927934	TSS1500
cg23388881	5	169780174	0.0429	KCNIP1	TSS1500
cg24307703	1	3538168	0.0429
cg19503687	22	29237423	0.0429
cg15249411	12	54673020	0.0429	HNRNPA1	TSS1500
cg11638399	8	29441416	0.0429
cg19683419	3	136742394	0.0429
cg12706664	13	27678978	0.0429	USP12	Body
cg06104132	22	29765675	0.0429	AP1B1	5'UTR
cg03144922	4	111540992	0.0429	PITX2	Body
cg06126721	17	1478065	0.0429	SLC43A2	3'UTR
cg13473196	11	46848312	0.0429	CKAP5	5'UTR
cg19276111	1	24229232	0.0429	CNR2	5'UTR
cg06407352	12	42608047	0.0431	YAF2	Body
cg00473633	17	75260903	0.0431
cg02663635	12	127752925	0.0431
cg05279718	9	97854150	0.0431
cg25730711	22	50062305	0.0431
cg19705285	20	48385709	0.0431
cg14195992	8	48265917	0.0431	KIAA0146	Body
cg14946405	4	10131704	0.0431
cg25646780	11	118977379	0.0431	C2CD2L	TSS1500
cg00611847	7	50599369	0.0431	DDC-AS1	TSS200
cg05451210	12	98812695	0.0431
cg02400708	1	36947271	0.0431	CSF3R	5'UTR
cg06988896	15	78426368	0.0431
cg21137897	1	26869637	0.0431	RPS6KA1	Body
cg12076692	1	1718852	0.0431	GNB1	Body
cg14482448	6	135532804	0.0431	MYB	Body
cg01881664	17	17179395	0.0431	COPS3	Body
cg13995774	5	179189810	0.0431	MAML1	Body
cg26128417	3	127489767	0.0431	MGLL	Body
cg26434370	16	10909361	0.0431	FAM18A	Body
cg18084554	19	929046	0.0431	ARID3A	5'UTR
cg23387401	17	4582204	0.0431	PELP1	Body
cg15008992	19	17876064	0.0431	FCHO1	Body
cg00906528	1	192757387	0.0431
cg00368687	13	112758379	0.0431
cg16241330	22	37211520	0.0431	PVALB	Body
cg13523920	8	11607241	0.0431	GATA4	Body
cg04654868	6	125523277	0.0431	TPD52L1	5'UTR
cg24305156	11	45871936	0.0431	CRY2	Body
cg12264517	5	66255020	0.0431	MAST4	5'UTR
cg23917909	6	11497566	0.0431
cg04992345	1	235054187	0.0431
cg18790952	21	31019788	0.0431	GRIK1	Body
cg07274215	1	178036261	0.0431
cg21754524	6	149175336	0.0431	UST	Body
cg16338042	1	153361446	0.0431
cg18728451	7	98724624	0.0431	SMURF1	Body
cg09739536	5	178339445	0.0431	ZFP2	5'UTR
cg03159578	13	46956477	0.0431	KIAA0226L	5'UTR
cg13589463	14	100920326	0.0431	WDR25	Body
cg00044665	16	66400411	0.0431	CDH5	TSS200
cg13800802	9	98619666	0.0431	C9orf130	Body
cg04159593	2	120516628	0.0431	PTPN4	TSS1500
cg22576236	4	1166933	0.0431	LOC100130872-SPON2	Body
cg02351194	7	73892678	0.0431	GTF2IRD1	5'UTR
cg13220287	6	126102072	0.0431
cg04233230	1	155910958	0.0431	RXFP4	TSS1500
cg01261013	21	37691747	0.0431	MORC3	TSS1500
cg12944251	9	137302146	0.0431	RXRA	Body
cg23896668	8	37665864	0.0431	ADGRA2	Body
cg24524366	1	211689016	0.0431
cg09098522	10	31435673	0.0432
cg00544771	6	167001347	0.0432	RPS6KA2	Body
cg18809074	12	29394828	0.0433	FAR2	5'UTR
cg24185013	19	4147451	0.0433
cg01657179	6	34197040	0.0433
cg26890754	6	119675086	0.0433
cg20308817	19	51225848	0.0433	CLEC11A	TSS1500
cg05271333	6	43084407	0.0433	PTK7	Body
cg09241427	11	70860363	0.0433	SHANK2	5'UTR
cg11928628	18	19383957	0.0433	MIB1	ExonBnd
cg19374755	2	160471238	0.0434	LOC643072	TSS1500
cg04620466	7	73442041	0.0434	ELN	TSS200
cg13883633	15	41951695	0.0434	MGA	TSS1500
cg22747843	1	109936194	0.0434	SORT1	Body
cg10592521	19	1560658	0.0434	MEX3D	Body
cg02901136	1	153348305	0.0434	S100A12	TSS1500
cg10180161	6	37333639	0.0434	RNF8	Body
cg03221483	17	75315081	0.0434	2009-09-01	5'UTR
cg19727188	3	126185804	0.0434	ZXDC	Body
cg03193847	4	169637496	0.0434	PALLD	Body
cg07790489	1	232756306	0.0434
cg08621893	4	123841798	0.0434	NUDT6	5'UTR
cg06685556	17	40313763	0.0434	KCNH4	Body
cg03038916	3	127863885	0.0434
cg05427779	14	52733487	0.0434	PTGDR	TSS1500
cg21680227	10	5136256	0.0434	AKR1C3	TSS1500
cg02159996	6	89927233	0.0434	GABRR1	5'UTR
cg06998224	5	128113907	0.0434
cg23646343	7	139333410	0.0434	HIPK2	Body
cg15980656	8	97583236	0.0434	SDC2	Body
cg08231648	1	235011814	0.0434
cg12926693	6	36665611	0.0434
cg25017926	12	93854885	0.0434
cg26479890	10	134842578	0.0434
cg07097685	22	18042790	0.0436	SLC25A18	TSS1500
cg21838952	15	64197566	0.0436
cg15323853	13	37011220	0.0436	CC1	Body
cg27273234	17	73142875	0.0436	HN1	Body
cg08124879	9	4850684	0.0436	RCL1	Body
cg13347367	22	46282102	0.0436
cg25710122	5	78377776	0.0436	BHMT2	Body
cg11603796	12	49502696	0.0436	LMBR1L	5'UTR
cg26918935	13	108920801	0.0436	TNFSF13B	TSS1500
cg01674119	6	31583231	0.0436	AIF1	TSS1500
cg16586406	1	154164994	0.0436	TPM3	TSS1500
cg16322681	11	73115417	0.0436	FAM168A	3'UTR
cg27272210	12	9486542	0.0436
cg04908668	6	32823941	0.0437	PSMB9	Body
cg03365455	15	62852118	0.0437
cg13123331	8	128519938	0.0437
cg13396713	17	505019	0.0437	VPS53	Body
cg14203721	19	52266642	0.0437	FPR2	5'UTR
cg15195412	16	57406955	0.0437	CX3CL1	Body
cg03567219	11	8988928	0.0437	TMEM9B-AS1	Body
cg20757369	2	64863301	0.0437	SERTAD2	Body
cg01704474	11	504918	0.0437	RNH1	5'UTR
cg13858481	20	51801804	0.0438	TSHZ2	TSS200
cg13805793	10	54515952	0.0438
cg04054731	22	21386798	0.0438	SLC7A4	5'UTR
cg09324566	1	44300401	0.0438	ST3GAL3	Body
cg19652271	6	122722069	0.0438	HSF2	Body
cg00754253	11	63259187	0.0438	HRASLS5	TSS1500
cg22423174	12	125201577	0.0438
cg03240301	7	23387383	0.0438	IGF2BP3	Body
cg04438661	15	63176727	0.0438
cg21337881	17	5138645	0.0438	C17orf87	TSS1500
cg08429605	17	71258613	0.0438	CPSF4L	TSS1500
cg25025727	13	31338135	0.0438	ALOX5AP	Body
cg17290454	1	210690463	0.0438	HHAT	Body
cg15931606	3	187566993	0.0438
cg25511807	11	102401438	0.0438	MMP7	1stExon
cg13266245	11	27372579	0.0438	CCDC34	Body
cg21186452	1	51731325	0.0438	RNF11	Body
cg07095230	17	59480730	0.0438	TBX2	Body
cg17390918	5	10502512	0.0438
cg07882781	5	93769556	0.0438	KIAA0825	Body
cg10236780	1	236096728	0.0438
cg25642069	8	144408230	0.0439	TOP1MT	Body
cg17690393	1	100844658	0.0439	CDC14A	Body
cg23886646	7	137716037	0.0439
cg18676273	7	41732833	0.0439	INHBA	Body
cg03020547	7	128580140	0.044	IRF5	TSS1500
cg02143350	15	38804022	0.044	RASGRP1	Body
cg16131123	2	216272367	0.044	FN1	Body
cg17224410	9	137852661	0.044
cg13818020	8	18899193	0.044
cg01276573	17	28672068	0.0441
cg20905910	3	126643528	0.0441	CHCHD6	Body
cg05020922	4	84407894	0.0441
cg02061950	6	1296864	0.0441
cg03097134	6	37598264	0.0441
cg25015038	14	89604062	0.0441
cg00196366	3	17795258	0.0442
cg07004950	5	159508665	0.0443	PWWP2A	Body
cg04242728	16	2536153	0.0444	TBC1D24	5'UTR
cg14575356	6	130013903	0.0444	ARHGAP18	Body
cg00841631	7	141257320	0.0444	AGK	Body
cg02938045	16	48222834	0.0444	ABCC11	Body
cg23949114	9	117381858	0.0444	C9orf91	Body
cg16864256	9	132094550	0.0444
cg17898054	1	43537960	0.0444
cg10584805	5	174115485	0.0444
cg14239110	10	60557749	0.0444	BICC1	Body
cg16066037	8	66948669	0.0445	DJC5B	5'UTR
cg17046415	15	89743073	0.0445	ABHD2	3'UTR
cg05972755	4	25666416	0.0445	SLC34A2	Body
cg15604346	10	75676660	0.0446	PLAU	3'UTR
cg04117375	3	62165035	0.0446	PTPRG	Body
cg03154580	2	121009176	0.0446	RALB	TSS1500
cg03903882	9	115915314	0.0446	SLC31A2	Body
cg03031932	16	81547138	0.0446	CMIP	Body
cg08708227	4	170953810	0.0446	MFAP3L	Body
cg17081489	1	177953700	0.0447
cg11583467	7	106008396	0.0447
cg04159878	1	110179127	0.0447
cg14594448	2	65091416	0.0447	LOC101927438	TSS1500
cg11766101	16	66515221	0.0447	BEAN1	3'UTR
cg10281340	10	8744491	0.0447
cg26449206	3	119712716	0.0447	GSK3B	Body
cg00552574	9	130454217	0.0447	STXBP1	3'UTR
cg23031689	7	100499770	0.0447
cg12469484	12	54813928	0.0447	ITGA5	TSS1500
cg02180665	6	34249791	0.0447
cg13710960	17	30250943	0.0447
cg19931770	6	83493504	0.0447
cg02052154	3	127796507	0.0447	RUVBL1-AS1	Body
cg19725377	14	69535979	0.0447	DCAF5	Body
cg24759540	6	112590529	0.0447	LOC101927640	Body
cg18619980	15	69007577	0.0447	CORO2B	Body
cg18392139	5	56719150	0.0447
cg07002540	2	85281128	0.0447	KCMF1	3'UTR
cg23249868	7	2800701	0.0447	G12	Body
cg12497543	10	97515377	0.0447	ENTPD1	TSS1500
cg13139630	21	46438065	0.0447
cg00652332	16	88598320	0.0447	ZFPM1	Body
cg03438904	3	197518158	0.0447	LRCH3	1stExon
cg16661866	14	95780358	0.0447	CLMN	Body
cg12305977	7	139723927	0.0447	PARP12	3'UTR
cg09385845	11	18719308	0.0447	TMEM86A	TSS1500
cg05212350	19	40872142	0.0447	PLD3	5'UTR
cg21769463	7	41046414	0.0448
cg10565467	11	74974090	0.0448	ARRB1	3'UTR
cg12535715	8	38831693	0.0448	HTRA4	1stExon
cg27663468	10	12313131	0.0448
cg16346422	11	2920819	0.0448	SLC22A18	TSS200
cg23505520	13	24855017	0.0448	SPATA13	Body
cg08980323	10	109508948	0.0448
cg26344426	17	14112773	0.0448
cg24849637	5	78999308	0.0448	CMYA5	Body
cg12830991	5	73833839	0.0448	LINC01331	TSS1500
cg01366670	16	89004378	0.0448	CBFA2T3	5'UTR
cg01411400	17	57929235	0.0448
cg10848754	9	21995733	0.0448	CDKN2BAS	Body
cg06867542	11	105360403	0.0449
cg14821468	1	32230705	0.0449	ADGRB2	TSS1500
cg07530829	3	126380918	0.0449	NUP210P1	TSS200
cg20023297	1	223363356	0.0449
cg19100344	1	231372247	0.0449	C1orf131	Body
cg13795172	12	105031413	0.0449	CHST11	Body
cg03217204	6	131893980	0.0449	ARG1	TSS1500
cg23350385	3	46448134	0.0449	CCRL2	TSS1500
cg14308782	8	59823815	0.0449	TOX	Body
cg00303252	9	80561005	0.0449	GQ	Body
cg01812644	2	136972017	0.0449
cg17155007	2	106681384	0.0449	C2orf40	TSS1500
cg14016236	3	171792545	0.0449	FNDC3B	5'UTR
cg09909119	7	128063892	0.0449
cg03671048	4	38261703	0.0449
cg01582724	11	76341483	0.0449
cg21781157	20	47874111	0.045	ZNFX1	Body
cg20747380	7	27142275	0.045	HOXA2	1stExon
cg03223072	10	116398913	0.045	ABLIM1	Body
cg25461308	1	227063660	0.045	PSEN2	5'UTR
cg14199953	9	135869195	0.045
cg05061769	15	59700360	0.045
cg09770579	16	17407429	0.0451	XYLT1	Body
cg22959742	10	13913931	0.0451	FRMD4A	Body
cg21310090	20	44538669	0.0451	PLTP	Body
cg01168584	18	2903245	0.0451	EMILIN2	Body
cg19776847	14	53634878	0.0451
cg26437697	14	55143755	0.0451	SAMD4A	Body
cg05788459	2	204231271	0.0452	ABI2	TSS1500
cg15684702	1	45297445	0.0452	PTCH2	Body
cg10575075	10	31288634	0.0452	ZNF438	5'UTR
cg27494843	11	34663228	0.0452	EHF	5'UTR
cg01439112	3	37904034	0.0452	CTDSPL	Body
cg00138831	6	46724920	0.0453	ANKRD66	Body
cg11414633	3	9424432	0.0454	THUMPD3	Body
cg24490256	8	21626111	0.0454	GFRA2	Body
cg15725873	6	110022770	0.0454	FIG4	Body
cg21861151	2	239478365	0.0454
cg24876618	2	182311777	0.0454
cg03969407	16	85946351	0.0454	IRF8	Body
cg04841160	12	1721749	0.0454
cg11107579	21	37794851	0.0454
cg02527531	6	138151074	0.0454	LOC100130476	Body
cg25232795	5	150860100	0.0454	SLC36A1	Body
cg06542700	17	76155916	0.0454	C17orf99	Body
cg04191452	10	29528675	0.0454
cg05652480	1	203016383	0.0454
cg19092837	1	10271724	0.0454	KIF1B	5'UTR
cg09025741	9	27599626	0.0454
cg23215701	6	13462275	0.0454	GFOD1	Body
cg12363778	7	49808171	0.0454
cg13427717	2	43822965	0.0454	THADA	5'UTR
cg14328641	11	59822727	0.0454	MS4A3	TSS1500
cg03778788	7	123672190	0.0454	TMEM229A	1stExon
cg10245967	1	46966189	0.0455
cg06096243	14	77873900	0.0455	NOXRED1	Body
cg11634921	9	126733725	0.0455
cg15469171	1	23541345	0.0456
cg17980404	17	38601676	0.0456	IGFBP4	Body
cg01654990	18	10006809	0.0456
cg00917471	1	43228316	0.0456	LEPRE1	Body
cg09586210	7	37753356	0.0456
cg09692428	16	84967481	0.0456
cg02735557	17	49119267	0.0456	SPAG9	Body
cg15230057	6	158444863	0.0456	SYNJ2	5'UTR
cg04041380	3	172041893	0.0456	FNDC3B	Body
cg15791704	10	14659824	0.0456	FAM107B	Body
cg26933978	8	38831295	0.0456	HTRA4	TSS1500
cg14186145	3	132167655	0.0456	DJC13	Body
cg19810767	13	31146447	0.0458
cg09302678	1	120123269	0.0458
cg04603017	3	50484889	0.046	CAC2D2	Body
cg07815238	15	64341005	0.046
cg08012149	6	45503747	0.046	RUNX2	Body
cg21498676	17	3621708	0.046	ITGAE	Body
cg04948285	10	64973486	0.046	JMJD1C	Body
cg21531604	7	2551598	0.046	LFNG	TSS1500
cg04345034	15	70797389	0.046
cg20007255	7	144539872	0.0461
cg13022415	17	465530	0.0461	VPS53	Body
cg17093489	16	9050938	0.0461	USP7	Body
cg03717057	7	26404734	0.0461	SNX10	Body
cg09694029	6	36819555	0.0461
cg27008177	1	78170710	0.0461	USP33	Body
cg18419358	6	158384009	0.0461
cg11007195	6	13469700	0.0461	C6orf114	3'UTR
cg15186355	17	518485	0.0461	VPS53	Body
cg08400159	20	45947786	0.0461	ZMYND8	Body
cg12342178	1	238282400	0.0462
cg02883247	11	126366950	0.0462	KIRREL3	Body
cg25889918	2	179916184	0.0462
cg08126118	13	43930918	0.0463	ENOX1	Body
cg05718493	8	135470038	0.0463
cg00536939	11	47279352	0.0463	NR1H3	TSS200
cg02262553	4	87849250	0.0463
cg16598508	16	88228364	0.0463
cg08358041	4	15691805	0.0463	FAM200B	3'UTR
cg14442689	15	89929102	0.0463	LINC00925	Body
cg08727049	10	116036721	0.0463	VWA2	Body
cg10631834	9	33157199	0.0463	B4GALT1	Body
cg23915630	4	153383449	0.0463	FBXW7	5'UTR
cg10486969	5	90479831	0.0463
cg12890903	14	24867954	0.0463	NYNRIN	TSS200
cg00724095	10	116469987	0.0463
cg01163696	18	51652087	0.0463
cg08063191	8	28634478	0.0463	INTS9	Body
cg09937246	1	154237531	0.0463	UBAP2L	Body
cg03006193	7	2078036	0.0463	MAD1L1	Body
cg02141997	1	85238944	0.0463
cg26074499	17	21256846	0.0463
cg09812790	14	101409150	0.0463
cg04565233	21	37535887	0.0463	DOPEY2	TSS1500
cg05209917	3	1134730	0.0463	CNTN6	5'UTR
cg18655369	19	1177575	0.0463
cg10344919	18	42207343	0.0463
cg01263682	18	43341740	0.0463
cg18738273	16	646175	0.0464	RAB40C	Body
cg04871472	2	70268913	0.0464
cg02641801	2	26213508	0.0464
cg17725472	1	203198757	0.0464	CHIT1	1stExon
cg12641240	8	638330	0.0464	ERICH1	Body
cg04314107	15	64397744	0.0464	SNX1	Body
cg20976694	18	55714052	0.0464	NEDD4L	Body
cg18368271	7	92411749	0.0464	CDK6	Body
cg22559570	5	10671347	0.0464
cg05647720	2	231900986	0.0464	C2orf72	TSS1500
cg01697902	14	25046117	0.0464	CTSG	TSS1500
cg22121495	17	71420061	0.0464	SDK2	Body
cg22417238	2	24562021	0.0465	ITSN2	5'UTR
cg02133624	3	195590041	0.0465
cg04058080	3	15329284	0.0465	SH3BP5	Body
cg26925457	20	49041703	0.0465
cg08587504	20	34639686	0.0466	LOC647979	TSS1500
cg26675200	15	86383399	0.0466
cg15125868	21	35746798	0.0466	FAM165B	TSS1500
cg08141165	1	57888796	0.0466	DAB1	5'UTR
cg21293871	21	46175037	0.0466
cg18531209	22	36748119	0.0466	MYH9	5'UTR
cg21988461	4	88008667	0.0466	AFF1	Body
cg05543150	11	5412450	0.0466	OR51B5	Body
cg26142076	6	41247118	0.0466	TREM1	Body
cg25083230	22	35860673	0.0466
cg08374298	2	161431244	0.0466
cg23353000	17	42120896	0.0466	LSM12	Body
cg11896962	3	61992986	0.0467	PTPRG	Body
cg10163508	1	108859363	0.0467
cg11277266	18	39552936	0.0467	PIK3C3	Body
cg12645154	12	38984041	0.0467
cg10644115	5	142304296	0.0468	ARHGAP26	Body
cg06524923	2	28291160	0.0469	BRE	Body
cg05080285	2	204400815	0.0469	RAPH1	TSS1500
cg11931503	6	105119674	0.0469
cg09836210	3	111436353	0.0469	PLCXD2	Body
cg24394152	11	72927298	0.0469
cg02916638	16	16199344	0.0469	ABCC1	Body
cg21383624	10	48330587	0.0469
cg06703373	11	489248	0.0469	PTDSS2	Body
cg07220203	5	176747268	0.0469
cg04537524	3	133422817	0.0469
cg09910601	7	148517771	0.0469	EZH2	Body
cg24309139	11	119043070	0.0469	NLRX1	ExonBnd
cg11462434	3	129297117	0.0469	PLXND1	Body
cg23128949	12	124986124	0.0469	NCOR2	5'UTR
cg05969150	16	72882495	0.0471	ZFHX3	Body
cg08054010	3	194877369	0.0471	C3orf21	Body
cg25510961	12	66276974	0.0471	LOC100129940	TSS1500
cg12008420	3	31252037	0.0471
cg15219811	10	104259328	0.0472	ACTR1A	Body
cg11260662	14	90441059	0.0472	TDP1	Body
cg22300279	15	96465596	0.0472
cg03398461	5	156691755	0.0472	CYFIP2	TSS1500
cg07816106	7	22734712	0.0472
cg07658036	3	122785579	0.0472	PDIA5	TSS1500
cg12801875	15	50347682	0.0472	ATP8B4	Body
cg27567222	21	35575518	0.0472
cg06618497	14	102198604	0.0472	C14orf72	Body
cg16643902	15	53092788	0.0472
cg25820257	19	45996644	0.0473	RTN2	Body
cg16378063	17	47329552	0.0473
cg00731458	16	71463001	0.0473
cg23182756	16	66559965	0.0474	TK2	Body
cg05359073	2	219152603	0.0474	PNKD	Body
cg20350272	5	142504382	0.0474	ARHGAP26	Body
cg20898283	14	75920198	0.0474	JDP2	Body
cg22800543	14	91616033	0.0474	C14orf159	5'UTR
cg26244580	11	57299709	0.0474	TIMM10	TSS1500
cg19405124	17	47688746	0.0474	SPOP	Body
cg04626770	10	27680398	0.0474
cg11729227	20	23100219	0.0474
cg25647583	15	91427184	0.0474	FES	TSS1500
cg04158821	5	94027110	0.0474	SLF1	Body
cg16941929	3	15671010	0.0474	BTD	5'UTR
cg02685035	7	111318696	0.0474
cg15705273	19	3191412	0.0474	NCLN	Body
cg21876760	11	34230092	0.0474	ABTB2	Body
cg11608147	4	85423065	0.0474
cg03290827	17	75180760	0.0474	SEC14L1	Body
cg25554842	1	100809700	0.0474
cg02475528	11	72806692	0.0474	FCHSD2	Body
cg25643932	10	29912856	0.0474	SVIL	5'UTR
cg08718626	8	95977159	0.0474
cg01920382	1	60196606	0.0474	FGGY	Body
cg09795520	7	50780777	0.0474	GRB10	Body
cg26059180	6	14728281	0.0474
cg05492904	15	51604503	0.0474	CYP19A1	5'UTR
cg05930053	20	36341192	0.0474	CTNNBL1	5'UTR
cg01921583	11	6940851	0.0474	OR2D3	TSS1500
cg27408085	1	32230634	0.0474	ADGRB2	TSS1500
cg24101176	15	70632081	0.0474
cg11136617	4	76671551	0.0474	USO1	Body
cg18634760	13	46679242	0.0474	CPB2	TSS200
cg05673767	2	217351940	0.0474
cg13165704	11	75901683	0.0474	WNT11	Body
cg07154858	5	137704938	0.0474	KDM3B	Body
cg19317715	17	40996578	0.0474	AOC2	TSS200
cg13937852	22	45872976	0.0474
cg09787101	3	188573583	0.0474	LPP	Body
cg01333327	4	79693986	0.0474
cg18120999	5	166992690	0.0474	TENM2	Body
cg04786182	22	37319616	0.0474	CSF2RB	Body
cg00593607	12	93530780	0.0474
cg24029244	3	193518153	0.0474
cg04171753	18	33045127	0.0474
cg11098259	15	58430391	0.0474	AQP9	TSS200
cg12206814	1	17413176	0.0474	PADI2	ExonBnd
cg16866294	2	105275601	0.0474
cg19174924	8	68287227	0.0474
cg25407044	20	52464576	0.0474
cg24471048	2	215456382	0.0474
cg00951869	14	24805349	0.0474	ADCY4	TSS1500
cg11333222	4	7795124	0.0474	AFAP1	Body
cg00974809	3	32635611	0.0474
cg00540640	6	170125483	0.0474	PHF10	TSS1500
cg12130328	1	82269019	0.0474	LPHN2	5'UTR
cg06432648	10	13812071	0.0474	FRMD4A	Body
cg15107418	10	5791876	0.0474	FAM208B	Body
cg13250178	10	81034149	0.0474	ZMIZ1	Body
cg12594482	1	31330971	0.0474
cg20059982	1	94079693	0.0474	BCAR3	1stExon
cg20948817	2	219704403	0.0474
cg26235949	2	203815525	0.0474	CARF	Body
cg08407263	6	43275674	0.0474	CRIP3	Body
cg18919867	3	126794156	0.0474
cg17674543	20	43410038	0.0474	RIMS4	Body
cg19409533	7	26346704	0.0474	SNX10	5'UTR
cg08230435	2	174901038	0.0474
cg06572478	14	71936991	0.0474
cg16356622	1	36351841	0.0474	EIF2C1	Body
cg09527615	11	94883350	0.0474
cg26985878	17	79799549	0.0474
cg03005890	21	37907207	0.0474	CLDN14	5'UTR
cg01727180	4	77137900	0.0474	FAM47E	5'UTR
cg19924544	3	113502832	0.0474	ATP6V1A	Body
cg22879994	6	506301	0.0474	EXOC2	Body
cg21693684	6	14473467	0.0474
cg03597062	11	44154012	0.0476	EXT2	Body
cg20292154	10	7228830	0.0477	SFMBT2	Body
cg11643872	11	60932666	0.0477
cg12487655	10	90552437	0.0478
cg07350016	12	130337265	0.0478	TMEM132D	Body
cg06547847	22	39723966	0.0478
cg07828024	6	149772892	0.0478	ZC3H12D	Body
cg19698309	11	2464959	0.0478	KCNQ1	TSS1500
cg07566505	5	171023156	0.0478
cg06471159	12	70188991	0.0478	RAB3IP	Body
cg05913121	10	26780426	0.0478	APBB1IP	5'UTR
cg07226581	9	37859354	0.0478	DCAF10	Body
cg00464852	14	68610155	0.0478	RAD51B	Body
cg24089684	1	208281817	0.0478	PLX2	Body
cg10018254	17	45330610	0.0478	ITGB3	TSS1500
cg18187385	17	75149960	0.0479	SEC14L1	Body
cg05603610	16	88442845	0.0479
cg12927785	4	123665848	0.0479	BBS12	3'UTR
cg05481929	16	57505058	0.0479	POLR2C	3'UTR
cg03732627	15	61208437	0.0479	RORA	Body
cg14848666	15	59279981	0.0479	RNF111	5'UTR
cg17491991	6	14659640	0.0479
cg10292376	12	52995070	0.0479	KRT72	1stExon
cg12751352	20	15534364	0.0479	MACROD2	Body
cg00574740	13	76209541	0.048	LMO7	Body
cg21745899	8	119391936	0.048	SAMD12	ExonBnd
cg12559307	3	10057598	0.048
cg25114523	18	61669092	0.048
cg20836388	7	129665854	0.048	ZC3HC1	Body
cg27660448	8	86855099	0.048
cg02684250	1	54619229	0.048	CDCP2	TSS1500
cg23451443	8	101349044	0.048	RNF19A	TSS1500
cg22013864	6	157942704	0.048	ZDHHC14	Body
cg03266686	2	47716097	0.048
cg04188723	15	40096351	0.048	GPR176	Body
cg18545100	20	354391	0.048
cg01353265	2	95716533	0.048	MAL	Body
cg09117588	8	23396373	0.048	SLC25A37	Body
cg12995941	1	156829377	0.048	NTRK1	Body
cg08185095	8	74527135	0.048	STAU2	Body
cg15410978	16	17473034	0.048	XYLT1	Body
cg15630089	6	165723034	0.048	C6orf118	Body
cg18226337	11	69002666	0.048
cg11276093	10	95123774	0.048	MYOF	Body
cg21210409	7	140015868	0.048
cg12553083	1	108492681	0.048	VAV3	Body
cg19642764	10	14851401	0.048
cg21077774	19	42985826	0.048	LIPE-AS1	Body
cg26780042	7	6515961	0.048	KDELR2	Body
cg23023914	10	45453840	0.048	RASSF4	TSS1500
cg12696808	1	26857666	0.048	RPS6KA1	Body
cg03213222	16	17259984	0.048	XYLT1	Body
cg09017117	6	32904419	0.048	HLA-DMB	Body
cg21491967	6	156276515	0.048
cg15963036	3	194826983	0.048	C3orf21	Body
cg26683398	5	179220589	0.048	LTC4S	TSS1500
cg05643816	22	30657378	0.048
cg20099625	3	170019329	0.048	PRKCI	Body
cg03211552	2	25873029	0.048	DTNB	1stExon
cg09626633	3	44112558	0.048
cg04525852	4	125632538	0.048	ANKRD50	5'UTR
cg16745596	19	39695801	0.048	SYCN	TSS1500
cg08437576	15	69613382	0.048	PAQR5	5'UTR
cg10850454	15	74681975	0.048
cg06721294	10	65588934	0.048
cg16902945	10	6959383	0.048
cg03403209	16	29666641	0.048
cg10539122	1	201777275	0.048	V1	Body
cg10829451	14	62036827	0.048	FLJ22447	TSS1500
cg22393862	5	149466066	0.048	CSF1R	1stExon
cg04671541	3	111717682	0.048	TAGLN3	1stExon
cg15235987	12	132469937	0.048	EP400	Body
cg03962678	11	118398094	0.048	TTC36	TSS200
cg07535350	6	11357100	0.048	NEDD9	5'UTR
cg08351131	17	43242591	0.048	HEXIM2	Body
cg20523416	21	47249484	0.048	LOC100129027	Body
cg11034326	10	115747887	0.048
cg21452109	2	100878303	0.048
cg13577149	5	134783581	0.048	C5orf20	TSS1500
cg22180675	8	41518719	0.048	MIR486-1	TSS1500
cg11540478	8	56669927	0.048	TMEM68	Body
cg26979142	9	35772185	0.048
cg15909737	3	69811645	0.048	MITF	TSS1500
cg05783185	8	119121281	0.048	EXT1	Body
cg08975866	16	57713544	0.048	ADGRG3	Body
cg01234517	7	150021553	0.048	ACTR3C	TSS1500
cg18599514	7	156544275	0.048	LMBR1	Body
cg05651963	2	115918598	0.048	DPP10	TSS1500
cg10706389	17	59474869	0.048
cg03911824	18	46588896	0.048	DYM	Body
cg09270434	4	41262458	0.048	UCHL1	Body
cg10268578	1	33765191	0.048	ZNF362	3'UTR
cg23458989	10	433254	0.048	DIP2C	Body
cg10710218	1	55012989	0.048	ACOT11	TSS1500
cg13552988	17	25596421	0.048
cg08944026	5	10626811	0.048	ANKRD33B	Body
cg24052964	5	142226498	0.048	ARHGAP26	Body
cg04165922	1	162297422	0.048	NOS1AP	Body
cg17632226	11	94469238	0.048
cg08617029	9	101318705	0.048	GABBR2	Body
cg09141965	7	1269385	0.048
cg01573405	5	139653332	0.048	PFDN1	Body
cg17870997	2	121498521	0.048
cg12729838	8	27469186	0.0481	CLU	1stExon
cg03454480	10	11879646	0.0481	PROSER2	5'UTR
cg23656050	14	105616988	0.0482	JAG2	Body
cg13581015	12	1769824	0.0482
cg01618151	6	35707957	0.0483	C6orf81	Body
cg22247039	17	18086863	0.0483	ALKBH5	TSS200
cg00724644	17	79247069	0.0483	SLC38A10	Body
cg13534750	15	64277933	0.0483	DAPK2	Body
cg13641686	17	69629612	0.0483
cg14225532	6	111912751	0.0483	TRAF3IP2-AS1	Body
cg08633584	19	8488327	0.0483	2002-03-01	Body
cg17949796	12	8763808	0.0483	AICDA	Body
cg14909349	7	34865103	0.0484	NPSR1	Body
cg10236239	2	108994514	0.0484	SULT1C4	5'UTR
cg24397015	9	134231982	0.0484
cg14296062	15	85348227	0.0484	ZNF592	3'UTR
cg02225728	2	242000905	0.0484	SNED1	Body
cg26914397	18	9906714	0.0484
cg08584355	17	16964024	0.0484	MPRIP	Body
cg16340485	3	134206015	0.0484	CEP63	5'UTR
cg07673861	20	61183328	0.0484
cg14414670	2	46657122	0.0484	LOC101805491	Body
cg13304825	17	79297548	0.0484	TMEM105	5'UTR
cg15612947	5	14464064	0.0484	TRIO	Body
cg19599666	3	187871024	0.0484	LPP	TSS1500
cg06947431	1	21231684	0.0484	EIF4G3	Body
cg10128003	21	43642166	0.0484	ABCG1	5'UTR
cg23037946	19	13741028	0.0484
cg04726150	2	64864645	0.0484	SERTAD2	5'UTR
cg16187147	10	5861878	0.0484
cg20756101	22	32058040	0.0484
cg00891034	1	9614113	0.0484	SLC25A33	Body
cg11239720	4	152967415	0.0484
cg15440661	2	43395871	0.0484
cg04501273	13	102670075	0.0485	FGF14	Body
cg10951552	7	132095297	0.0485	PLX4	Body
cg13365436	11	968650	0.0486	AP2A2	Body
cg16261114	15	99551997	0.0486	LOC145814	TSS1500
cg08736813	2	179396214	0.0486	TTN	Body
cg00211115	11	69257736	0.0486
cg06012215	10	111216867	0.0486
cg03957136	12	31174859	0.0486	DDX11-AS1	Body
cg17457912	17	1617102	0.0486	C17orf91	Body
cg01322214	7	25219198	0.0486	C7orf31	5'UTR
cg23255601	10	120949437	0.0486
cg07087737	4	108355382	0.0487
cg19673549	5	54916621	0.0487
cg19384042	5	172314993	0.0487	ERGIC1	Body
cg11056129	21	34543051	0.0487	C21orf54	TSS1500
cg18127680	3	187871034	0.0487	LPP	TSS1500
cg14986357	1	44888866	0.0488	RNF220	Body
cg10890106	7	26356015	0.0488	SNX10	5'UTR
cg23803230	20	1614462	0.0488	SIRPG	Body
cg25436915	12	25406406	0.0488
cg08591438	11	8616966	0.0488	STK33	TSS1500
cg04368668	2	64618827	0.0488
cg27528734	1	27908726	0.0488	AHDC1	5'UTR
cg11925381	7	6441514	0.0488	RAC1	Body
cg08818087	1	44267204	0.0488	ST3GAL3	Body
cg06815976	6	32164816	0.0488	NOTCH4	Body
cg07203167	1	183551326	0.0488	NCF2	Body
cg11376472	7	137655537	0.0488	CREB3L2	Body
cg17560929	6	33161589	0.0488	COL11A2	TSS1500
cg15989478	5	65258283	0.0488	ERBB2IP	5'UTR
cg23353374	4	15693171	0.0488
cg27629532	11	66027544	0.0488	KLC2	Body
cg09568279	2	99125101	0.0488	INPP4A	5'UTR
cg01502979	10	122537318	0.0488	WDR11-AS1	Body
cg01439409	5	169581499	0.0488
cg01607321	8	1872335	0.0488	ARHGEF10	Body
cg14978069	4	129837844	0.0488	SCLT1	Body
cg25702512	10	3938517	0.0488
cg21755381	6	32938280	0.0488	BRD2	TSS1500
cg12015851	15	91425292	0.0488	FURIN	3'UTR
cg25541209	20	45947892	0.0488	ZMYND8	Body
cg17523213	11	88167585	0.0488
cg26964592	6	32904621	0.0488	HLA-DMB	Body
cg19446095	1	171738502	0.0488
cg06022673	2	70164303	0.0488	MXD1	Body
cg12368260	11	69259662	0.0488
cg06182390	11	129838947	0.0488	PRDM10	5'UTR
cg08305085	8	37662390	0.0488	ADGRA2	Body
cg27584135	3	15975501	0.0489
cg14947516	6	14273569	0.0489
cg25019274	11	19298668	0.0489
cg00905467	17	46555823	0.0489
cg08717931	1	32617124	0.0489	KP6	Body
cg05758783	12	54071751	0.0489	ATP5G2	TSS1500
cg08869748	10	96349897	0.0489	HELLS	Body
cg10713461	17	3706833	0.0489
cg00700483	17	63199492	0.0489	RGS9	Body
cg06020512	19	7149197	0.0489	INSR	Body
cg23244858	17	57344133	0.0489	GDPD1	Body
cg01009557	20	45323464	0.0489
cg07874106	2	97065995	0.0489
cg13413819	2	43191888	0.0489
cg17276606	6	158148898	0.0489
cg21057610	10	79379846	0.0489	KCNMA1	Body
cg23073974	2	8039990	0.0489
cg14851263	15	52822582	0.0489	MYO5A	TSS1500
cg09263189	17	25816257	0.049	KSR1	5'UTR
cg21464454	7	106598386	0.049
cg08131309	15	40399131	0.049	BMF	TSS1500
cg17416790	5	148801073	0.049	MIR143HG	Body
cg27180860	1	36183155	0.049	C1orf216	5'UTR
cg05998899	20	32150043	0.049	CBFA2T2	TSS200
cg00999858	1	25993395	0.049	MAN1C1	Body
cg21056062	8	126942503	0.049	LINC00861	Body
cg23773700	3	149635366	0.049	RNF13	Body
cg14787477	17	40687596	0.049	GLU	TSS1500
cg11697060	16	58115826	0.049
cg07115148	12	26956628	0.049	ITPR2	Body
cg05581878	3	159886981	0.0491
cg19854060	17	80357163	0.0491	OGFOD3	Body
cg23839159	1	43281794	0.0491	CCDC23	Body
cg21234265	9	132370351	0.0491
cg11352386	10	126670288	0.0491	ZRANB1	ExonBnd
cg09118485	16	4460917	0.0491	CORO7-PAM16	Body
cg01200087	17	47865949	0.0491	MYST2	TSS200
cg15918849	2	8040526	0.0491	LOC101929551	TSS1500
cg21413258	5	68665223	0.0491	TAF9	Body
cg27485921	2	46747379	0.0491	ATP6V1E2	TSS1500
cg12534969	16	67216323	0.0491	KIAA0895L	5'UTR
cg20042291	3	42700585	0.0491	ZBTB47	Body
cg00272608	17	25886429	0.0491	KSR1	5'UTR
cg25869267	1	164319588	0.0491
cg24344214	7	129142651	0.0491
cg03649060	19	11665451	0.0491	ELOF1	5'UTR
cg02770925	7	127875890	0.0491
cg18393210	15	45801841	0.0491	HMGN2P46	TSS1500
cg04824511	21	44831062	0.0491
cg06742559	6	160511142	0.0491	IGF2R	ExonBnd
cg26892222	1	38316406	0.0492	MTF1	Body
cg23409861	2	197255208	0.0492	HECW2	Body
cg02148975	10	131812712	0.0492
cg01277771	6	136737086	0.0492	MAP7	Body
cg19056444	4	1202103	0.0492	LOC100130872	Body
cg12193327	2	31454631	0.0492
cg22807026	21	35900624	0.0492	RCAN1	TSS1500
cg02103152	6	14864392	0.0492
cg06881239	17	10741502	0.0492	PIRT	TSS200
cg08233120	15	75445585	0.0492
cg14780537	20	4045419	0.0494
cg05581469	12	49413435	0.0494	MLL2	3'UTR
cg04200556	6	24660509	0.0494	TDP2	Body
cg24487549	14	95852182	0.0494
cg26841048	17	46622454	0.0494	HOXB2	TSS200
cg26351966	10	102106080	0.0495	SCD	TSS1500
cg01614918	1	202169779	0.0495	LGR6	Body
cg04164031	20	47661825	0.0495	CSE1L	TSS1500
cg23338668	8	74240259	0.0495
cg20981219	14	77385200	0.0495
cg15026474	3	170891516	0.0495	TNIK	Body
cg04381962	7	39743062	0.0495	RALA	Body
cg06094959	15	75327054	0.0495	PPCDC	Body
cg08551567	3	45152223	0.0495	CDCP1	Body
cg07374695	12	121581716	0.0495	P2RX7	Body
cg19997662	15	101784653	0.0495	CHSY1	Body
cg17635409	16	66836220	0.0495	CCDC79	TSS1500
cg05547438	9	120487825	0.0495
cg00232092	7	5518887	0.0495	FBXL18	3'UTR
cg16785938	4	10022984	0.0496	SLC2A9	1stExon
cg24025508	6	564052	0.0496	EXOC2	Body
cg03092543	11	18087364	0.0496
cg19100943	1	40545806	0.0496	PPT1	Body
cg14827807	1	150943828	0.0496	LASS2	5'UTR
cg26561681	1	21376633	0.0496	EIF4G3	5'UTR
cg23559175	6	35996074	0.0496	MAPK14	Body
cg17388328	8	26437596	0.0497	DPYSL2	5'UTR
cg19102557	14	58905670	0.0497	KIAA0586	TSS1500
cg16358027	2	175010655	0.0497	OLA1	Body
cg07950244	1	201448731	0.0497
cg06884401	4	89978251	0.0497	FAM13A	1stExon
cg03152468	6	157845868	0.0497	ZDHHC14	Body
cg25104556	10	90638291	0.0497
cg21911305	21	37431158	0.0497	SETD4	Body
cg13775753	3	197511060	0.0497	FYTTD1	Body
cg09472600	1	183537770	0.0497	NCF2	Body
cg13519373	2	219030898	0.0497	CXCR1	5'UTR
cg14345933	7	67484206	0.0497	LOC102723427	TSS1500
cg27371320	14	69417926	0.0497	ACTN1	Body
cg00091302	1	182602986	0.0497
cg09692653	3	171122711	0.0497	TNIK	Body
cg16609459	12	96649103	0.0497	ELK3	Body
cg02999604	5	133904232	0.0497	JADE2	Body
cg26164184	9	137771506	0.0497	FCN2	TSS1500
cg17470266	15	58701686	0.0497
cg24443099	20	32973505	0.0497	ITCH	5'UTR
cg05175803	11	44597119	0.0497	CD82	5'UTR
cg14270486	1	167588265	0.0497
cg06740950	3	171878318	0.0497	FNDC3B	Body
cg27340948	3	195171852	0.0497
cg16445268	10	94835624	0.0497	CYP26A1	Body
cg17852326	1	221055964	0.0497	HLX	Body
cg01666716	8	29493005	0.0497
cg06872313	12	14413185	0.0497
cg05887047	13	114270659	0.0498	TFDP1	Body
cg24427597	2	26835566	0.0498	CIB4	Body
cg13202578	1	26081363	0.0498	MAN1C1	Body
cg02323277	12	115109504	0.0498	TBX3	3'UTR
cg05314350	6	28874702	0.0498	TRIM27	Body
cg21210041	17	27443831	0.0498	MYO18A	Body
cg15272611	18	60441540	0.0498	PHLPP1	Body
cg20065452	6	127726154	0.0498
cg01986936	5	169075768	0.0498	DOCK2	Body
cg16253064	1	180945704	0.0498	STX6	3'UTR
cg20756287	3	188296515	0.0498	LPP	Body
cg15527515	14	23630709	0.0498	SLC7A8	Body
cg23396177	14	72358413	0.0498
cg00205384	15	80732623	0.0498	ARNT2	Body
cg14742186	6	39266823	0.0498	KCNK17	3'UTR
cg12949760	11	2542862	0.0498	KCNQ1	Body
cg01185080	15	90543813	0.0498	ZNF710	TSS1500
cg11478249	5	464910	0.0498	EXOC3	Body
cg02980964	20	52354144	0.0498
cg08902132	5	137879323	0.0498	ETF1	TSS1500
cg02459648	12	104613282	0.0498	TXNRD1	Body
cg22284975	7	40174843	0.0498	C7orf10	Body
cg22999525	2	24300821	0.0498	TP53I3	Body
cg10453778	4	3061837	0.0498
cg12248073	3	183099692	0.0498	MCF2L2	Body
cg20029869	5	88118743	0.0498	MEF2C	Body
cg08456420	1	39570175	0.0498	MACF1	Body
cg27189814	6	135512908	0.0498	MYB	Body
cg01695225	2	73152672	0.0498	EMX1	Body
cg00289249	19	19457892	0.0499	MAU2	Body
cg08730245	12	53902893	0.0499	NPFF	TSS1500
cg13419761	14	23762832	0.0499
cg02616606	12	110542578	0.0499
cg03865101	12	1883663	0.05	ADIPOR2	Body
cg23222321	1	167629553	0.05	RCSD1	Body
cg19364777	19	40722503	0.05	TTC9B	Body
cg23395341	7	141175075	0.05
cg13485242	14	76169786	0.05	TTLL5	Body
cg23666117	6	31629909	0.05	C6orf47	TSS1500

## Sheet: Supplementary Table 2
Supplementary Table 3. 1472 differentially methylated positions (DMPs) between mild and severe groups, ranked by absolute effect size (FDR < 0.05, Δmeth > 1%)
Name	Mean β (Mild)	Mean β (Severe)	Δmeth	abs(Δmeth)	FDR	CHR	MAPINFO	Gene	Feature
cg13883027	0.357	0.497	0.14	0.14	0.043	2	62892060		IGR
cg01156747	0.803	0.663	-0.14	0.14	0.035	7	120659		IGR
cg14859874	0.383	0.263	-0.12	0.12	0.049	1	154238265	UBAP2L	Body
cg07199764	0.667	0.552	-0.116	0.116	0.004	1	5347468		IGR
cg16958467	0.666	0.77	0.104	0.104	0.024	15	57655799		IGR
cg10070864	0.717	0.804	0.087	0.087	0.002	15	57664490		IGR
cg19192981	0.618	0.701	0.083	0.083	0.004	15	57664704		IGR
cg00541777	0.786	0.858	0.072	0.072	0.033	2	3652840	COLEC11	TSS1500
cg24833027	0.445	0.507	0.062	0.062	0.019	8	1897969	ARHGEF10	Body
cg07499182	0.414	0.352	-0.062	0.062	0.005	13	33825496	STARD13	Body
cg00267320	0.457	0.514	0.057	0.057	0.04	10	111533258		IGR
cg14433904	0.601	0.657	0.056	0.056	0.015	8	78518428		IGR
cg08434374	0.635	0.69	0.056	0.056	0.022	11	44467306		IGR
cg03453431	0.212	0.157	-0.056	0.056	0.023	7	157225567		IGR
cg00401101	0.445	0.502	0.056	0.056	0.021	5	16509323	FAM134B	TSS1500
cg25261547	0.804	0.749	-0.055	0.055	0.046	19	49363369	PLEKHA4	Body
cg17015133	0.549	0.496	-0.053	0.053	0.011	1	155111332	RAG1AP1	3'UTR
cg00570954	0.517	0.567	0.05	0.05	0.042	12	94281309		IGR
cg25304129	0.525	0.575	0.049	0.049	0.01	22	26125490		IGR
cg12257246	0.682	0.634	-0.049	0.049	0.038	8	25240570	DOCK5	Body
cg27431761	0.375	0.423	0.048	0.048	0.021	11	8361327		IGR
cg21728101	0.265	0.217	-0.048	0.048	0.048	7	1979360	MAD1L1	Body
cg11748728	0.769	0.817	0.048	0.048	0.023	12	10132541	CLEC12A	Body
cg19549771	0.769	0.722	-0.047	0.047	0.015	14	68835946	RAD51B	Body
cg18028222	0.601	0.648	0.047	0.047	0.038	16	19919308		IGR
cg17322118	0.529	0.575	0.047	0.047	0.035	1	85743732	BCL10	TSS200
cg21816132	0.575	0.621	0.046	0.046	0.018	16	89185182	ACSF3	Body
cg08729735	0.693	0.647	-0.046	0.046	0.014	2	161330717	RBMS1	Body
cg13280056	0.67	0.625	-0.045	0.045	0.014	7	150103245	LOC728743	Body
cg13603125	0.567	0.523	-0.044	0.044	0.033	1	17918560	ARHGEF10L	Body
cg20000464	0.676	0.719	0.043	0.043	0.02	11	76261997	C11orf30	3'UTR
cg16181718	0.674	0.717	0.043	0.043	0.038	4	190731655		IGR
cg11216554	0.449	0.407	-0.043	0.043	0.046	10	124638983	LOC399815	TSS200
cg06460475	0.554	0.597	0.043	0.043	0.043	11	7110148	RBMXL2	TSS200
cg04595658	0.378	0.335	-0.043	0.043	0.046	7	20740392	ABCB5	Body
cg27514123	0.267	0.226	-0.041	0.041	0.024	10	99720392	CRTAC1	Body
cg26523099	0.553	0.512	-0.041	0.041	0.018	1	109655203	C1orf194	Body
cg16408218	0.266	0.225	-0.041	0.041	0.003	8	30770174		IGR
cg13623434	0.54	0.581	0.041	0.041	0.032	4	153088123		IGR
cg07601656	0.622	0.662	0.041	0.041	0.005	11	120067601		IGR
cg05333648	0.31	0.351	0.041	0.041	0.023	11	117886486	TMPRSS4-AS1	Body
cg26342454	0.33	0.29	-0.04	0.04	0.046	4	10035262	SLC2A9	5'UTR
cg26209676	0.358	0.318	-0.04	0.04	0.045	19	56154382	ZNF581	TSS1500
cg25582220	0.69	0.65	-0.04	0.04	0.05	6	30130914	TRIM15	TSS200
cg15994330	0.741	0.782	0.04	0.04	0.037	17	56756502	TEX14	5'UTR
cg07071426	0.798	0.838	0.04	0.04	0.013	3	39470608		IGR
cg04799410	0.32	0.28	-0.04	0.04	0.009	3	187717711		IGR
cg04740981	0.622	0.662	0.04	0.04	0.033	22	30376085	MTMR3	Body
cg00240598	0.636	0.676	0.04	0.04	0.036	5	76363946		IGR
cg21714878	0.711	0.75	0.039	0.039	0.021	22	50052407	C22orf34	TSS1500
cg21183455	0.61	0.649	0.039	0.039	0.036	22	50052396	C22orf34	TSS1500
cg20659967	0.466	0.426	-0.039	0.039	0.012	20	22588572	LINC01384	TSS1500
cg20261379	0.516	0.477	-0.039	0.039	0.043	17	19439098	SLC47A1	Body
cg18846074	0.705	0.743	0.039	0.039	0.049	14	24801073	ADCY4	Body
cg15047850	0.828	0.789	-0.039	0.039	0.005	4	6324480	PPP2R2C	3'UTR
cg10157512	0.482	0.443	-0.039	0.039	0.009	15	29989603		IGR
cg07963741	0.805	0.767	-0.039	0.039	0.016	16	9313951		IGR
cg05560321	0.645	0.607	-0.039	0.039	0.012	3	170984982	TNIK	Body
cg04887675	0.509	0.47	-0.039	0.039	0.039	13	110956761	COL4A1	Body
cg13032272	0.428	0.39	-0.038	0.038	0.016	17	63096456	LOC100507002	TSS1500
cg12788672	0.564	0.602	0.038	0.038	0.028	4	106631119	GSTCD	5'UTR
cg07576664	0.773	0.811	0.038	0.038	0.033	10	34408654	PARD3	Body
cg26865853	0.372	0.335	-0.037	0.037	0.01	10	105654499	OBFC1	Body
cg23613882	0.757	0.72	-0.037	0.037	0.019	10	123364813		IGR
cg21620078	0.717	0.68	-0.037	0.037	0.023	5	55307817		IGR
cg15239594	0.412	0.375	-0.037	0.037	0.049	5	2656564		IGR
cg14258074	0.428	0.391	-0.037	0.037	0.000958	9	90427755		IGR
cg12030080	0.554	0.517	-0.037	0.037	0.036	6	157990579	ZDHHC14	Body
cg01047647	0.689	0.726	0.037	0.037	0.012	12	103555984	LOC101929058	Body
cg26961166	0.262	0.226	-0.036	0.036	0.042	8	73687160	KCNB2	Body
cg07015412	0.585	0.62	0.036	0.036	0.007	15	78025260		IGR
cg02346118	0.377	0.341	-0.036	0.036	0.022	16	56296854	GNAO1	Body
cg27461765	0.643	0.607	-0.035	0.035	0.024	19	54495963	CACNG6	5'UTR
cg23447131	0.455	0.42	-0.035	0.035	0.041	2	70312835	PCBP1-AS1	Body
cg22579691	0.631	0.666	0.035	0.035	0.047	19	36049734	ATP4A	Body
cg21685737	0.7	0.735	0.035	0.035	0.029	19	16243534	RAB8A	3'UTR
cg13286857	0.614	0.579	-0.035	0.035	0.047	5	66117949	MAST4	Body
cg09437423	0.306	0.271	-0.035	0.035	0.021	3	108541505	TRAT1	TSS200
cg01773927	0.332	0.297	-0.035	0.035	0.018	12	132990843		IGR
cg25245989	0.175	0.14	-0.034	0.034	0.023	10	125754632		IGR
cg23558312	0.689	0.723	0.034	0.034	0.016	3	171612188	TMEM212-AS1	Body
cg20973575	0.522	0.555	0.034	0.034	0.041	2	99181318	INPP4A	Body
cg17228962	0.676	0.71	0.034	0.034	0.027	3	39446856	RPSA	TSS1500
cg17107501	0.733	0.767	0.034	0.034	0.048	10	98982314	ARHGAP19	3'UTR
cg15355952	0.667	0.701	0.034	0.034	0.026	5	36662829	SLC1A3	Body
cg14773637	0.844	0.809	-0.034	0.034	0.031	1	78694105	MGC27382	TSS1500
cg05853187	0.592	0.626	0.034	0.034	0.05	17	72599728		IGR
cg01378093	0.835	0.869	0.034	0.034	0.003	14	89305916	TTC8	ExonBnd
cg00423153	0.366	0.4	0.034	0.034	0.029	2	229046785	SPHKAP	TSS1500
cg00400452	0.781	0.815	0.034	0.034	0.044	6	1524003		IGR
cg22208713	0.406	0.438	0.033	0.033	0.044	7	44194466	GCK	Body
cg21450384	0.324	0.291	-0.033	0.033	0.029	1	20732323		IGR
cg21299458	0.146	0.179	0.033	0.033	0.049	22	20779896	SCARF2	Body
cg19205240	0.699	0.667	-0.033	0.033	0.038	7	103126837	LOC101927870	Body
cg14931378	0.525	0.558	0.033	0.033	0.05	2	86831346	RNF103	Body
cg12686095	0.762	0.729	-0.033	0.033	0.003	7	152292259		IGR
cg11852167	0.343	0.376	0.033	0.033	0.042	2	73110488		IGR
cg07143733	0.702	0.669	-0.033	0.033	0.023	21	26938557	MIR155HG	Body
cg06279274	0.684	0.716	0.033	0.033	0.049	10	124635805	FAM24B	5'UTR
cg05130202	0.799	0.832	0.033	0.033	0.038	3	185237015	LIPH	Body
cg04228235	0.534	0.501	-0.033	0.033	0.037	7	157382385	PTPRN2	Body
cg26299044	0.605	0.637	0.032	0.032	0.035	17	39021588	KRT12	Body
cg22747380	0.306	0.338	0.032	0.032	0.04	8	118993090	EXT1	Body
cg22280695	0.857	0.825	-0.032	0.032	0.043	21	47135988		IGR
cg21856784	0.657	0.625	-0.032	0.032	0.017	6	30131214	TRIM15	5'UTR
cg21127580	0.718	0.75	0.032	0.032	0.041	6	901081		IGR
cg13798585	0.21	0.178	-0.032	0.032	0.048	7	1980479	MAD1L1	Body
cg12682217	0.78	0.747	-0.032	0.032	0.048	1	180210419	LHX4	Body
cg08782435	0.628	0.66	0.032	0.032	0.033	12	104373427	TDG	Body
cg07860043	0.204	0.172	-0.032	0.032	0.012	19	49016564	LMTK3	TSS200
cg07318696	0.555	0.588	0.032	0.032	0.047	8	10118113	MSRA	Body
cg05873532	0.75	0.782	0.032	0.032	0.034	2	113552653		IGR
cg05567646	0.275	0.307	0.032	0.032	0.01	6	99842244	COQ3	TSS200
cg05083507	0.437	0.469	0.032	0.032	0.033	11	86085631	CCDC81	TSS200
cg03550075	0.776	0.808	0.032	0.032	0.037	12	132278448	SFRS8	Body
cg02609733	0.789	0.821	0.032	0.032	0.042	6	33260145	RGL2	Body
cg02161292	0.595	0.627	0.032	0.032	0.034	5	140821687	PCDHGA4	Body
cg01443452	0.704	0.736	0.032	0.032	0.045	19	36024439	GAPDHS	1stExon
cg25345365	0.389	0.358	-0.031	0.031	0.005	11	114050114	ZBTB16	Body
cg24846296	0.709	0.74	0.031	0.031	0.033	1	120267520	PHGDH	Body
cg23524290	0.317	0.286	-0.031	0.031	0.014	19	10542131	PDE4A	Body
cg21947645	0.238	0.207	-0.031	0.031	0.01	12	115420745		IGR
cg21770026	0.779	0.809	0.031	0.031	0.029	5	3386300		IGR
cg20765522	0.293	0.324	0.031	0.031	0.033	6	32154715	PBX2	Body
cg20131155	0.643	0.612	-0.031	0.031	0.048	9	22416595		IGR
cg12538074	0.548	0.579	0.031	0.031	0.046	1	153716514	INTS3	Body
cg10277551	0.543	0.574	0.031	0.031	0.003	6	99871388	PNISR	5'UTR
cg08761909	0.66	0.629	-0.031	0.031	0.032	10	95796595	PLCE1	Body
cg06493154	0.399	0.368	-0.031	0.031	0.041	6	42859023	C6orf226	TSS1500
cg06442405	0.83	0.799	-0.031	0.031	0.029	7	70199535	AUTS2	Body
cg05595958	0.585	0.616	0.031	0.031	0.033	5	32274889	MTMR12	Body
cg05089132	0.742	0.712	-0.031	0.031	0.042	1	242372318	PLD5	Body
cg04530175	0.864	0.833	-0.031	0.031	0.029	8	23656770		IGR
cg03957547	0.879	0.91	0.031	0.031	0.04	16	9524433		IGR
cg03475666	0.815	0.846	0.031	0.031	0.036	9	78922160	PCSK5	Body
cg03404502	0.661	0.692	0.031	0.031	0.048	13	99911826	GPR18	TSS1500
cg23510240	0.776	0.747	-0.03	0.03	0.018	2	132345990		IGR
cg23155467	0.291	0.321	0.03	0.03	0.044	8	120591520	ENPP2	Body
cg22745369	0.463	0.493	0.03	0.03	0.044	6	3517953		IGR
cg22425467	0.538	0.508	-0.03	0.03	0.034	6	30131189	TRIM15	5'UTR
cg21856508	0.725	0.695	-0.03	0.03	0.011	8	75620389	MIR2052HG	Body
cg20359349	0.615	0.585	-0.03	0.03	0.048	17	41994531	C17orf88	TSS200
cg17952679	0.53	0.56	0.03	0.03	0.049	6	135517319	MYB	Body
cg17675043	0.243	0.212	-0.03	0.03	0.045	4	129308418		IGR
cg17578322	0.71	0.681	-0.03	0.03	0.022	3	55546118	ERC2	3'UTR
cg17332721	0.77	0.741	-0.03	0.03	0.033	12	94712123	CEP83	Body
cg16306598	0.766	0.736	-0.03	0.03	0.034	2	14709669		IGR
cg15691649	0.872	0.903	0.03	0.03	0.026	6	25882328		IGR
cg13646708	0.326	0.296	-0.03	0.03	0.031	11	102447295		IGR
cg13471521	0.626	0.656	0.03	0.03	0.02	1	12244930	TNFRSF1B	Body
cg13308187	0.607	0.577	-0.03	0.03	0.01	20	61953801	COL20A1	Body
cg10884484	0.774	0.743	-0.03	0.03	0.032	2	192059180		IGR
cg09765907	0.848	0.818	-0.03	0.03	0.045	1	42284911	HIVEP3	5'UTR
cg09391799	0.532	0.562	0.03	0.03	0.014	14	22890470		IGR
cg05690492	0.861	0.83	-0.03	0.03	0.034	1	224863434	CNIH3	Body
cg03331035	0.664	0.694	0.03	0.03	0.02	8	135813886	MIR30B	TSS1500
cg26247646	0.521	0.55	0.029	0.029	0.021	1	10363989	KIF1B	Body
cg25144382	0.56	0.589	0.029	0.029	0.038	22	39348394		IGR
cg21714266	0.197	0.226	0.029	0.029	0.027	6	146350748	GRM1	Body
cg20101433	0.65	0.621	-0.029	0.029	0.033	6	30130922	TRIM15	TSS200
cg19526751	0.481	0.511	0.029	0.029	0.048	20	23113228	LINC00656	Body
cg15555932	0.349	0.379	0.029	0.029	0.027	19	10697913	AP1M2	5'UTR
cg15267533	0.36	0.332	-0.029	0.029	0.016	8	125667750	MTSS1	Body
cg14302083	0.757	0.786	0.029	0.029	0.024	6	43608326	MAD2L1BP	3'UTR
cg12048965	0.412	0.383	-0.029	0.029	0.047	10	3848384		IGR
cg10514770	0.517	0.546	0.029	0.029	0.048	5	108786265		IGR
cg05559648	0.327	0.299	-0.029	0.029	0.025	12	92963952		IGR
cg04256910	0.461	0.432	-0.029	0.029	0.049	16	23197378	SCNN1G	5'UTR
cg04069472	0.205	0.176	-0.029	0.029	0.041	17	55122988	RNF126P1	Body
cg00897703	0.548	0.518	-0.029	0.029	0.008	2	135434956	TMEM163	Body
cg27362010	0.434	0.406	-0.028	0.028	0.031	16	279746	LUC7L	TSS1500
cg24908802	0.478	0.45	-0.028	0.028	0.047	5	144726601		IGR
cg21813050	0.756	0.728	-0.028	0.028	0.035	19	56060880		IGR
cg20243540	0.186	0.158	-0.028	0.028	0.01	5	161393428	LINC01202	Body
cg17364368	0.774	0.746	-0.028	0.028	0.037	11	39282418		IGR
cg16640973	0.795	0.823	0.028	0.028	0.016	19	19644143	YJEFN3	Body
cg15795580	0.582	0.554	-0.028	0.028	0.038	2	242627421	DTYMK	TSS1500
cg14574047	0.755	0.782	0.028	0.028	0.011	9	88649943	GOLM1	Body
cg14079308	0.821	0.849	0.028	0.028	0.024	3	69482368		IGR
cg12853648	0.834	0.806	-0.028	0.028	0.044	8	143609917	BAI1	Body
cg12472449	0.76	0.788	0.028	0.028	0.043	17	79022879	BAIAP2	Body
cg11500774	0.24	0.212	-0.028	0.028	0.048	19	51142285	SYT3	5'UTR
cg11395502	0.791	0.82	0.028	0.028	0.023	2	31416352	CAPN14	Body
cg09932507	0.373	0.345	-0.028	0.028	0.001	17	47643410	LOC100288866	Body
cg09814354	0.784	0.812	0.028	0.028	0.038	12	132278430	SFRS8	Body
cg09766547	0.563	0.591	0.028	0.028	0.046	7	30465150	NOD1	3'UTR
cg08778216	0.704	0.675	-0.028	0.028	0.011	2	101628572	RPL31	Body
cg08419918	0.389	0.362	-0.028	0.028	0.037	11	118993093	HINFP	5'UTR
cg07018964	0.809	0.837	0.028	0.028	0.05	11	65011110		IGR
cg06090404	0.175	0.148	-0.028	0.028	0.042	17	8644134	CCDC42	Body
cg01145119	0.647	0.674	0.028	0.028	0.028	8	144441955		IGR
cg00704632	0.813	0.842	0.028	0.028	0.004	21	40516293		IGR
cg00685795	0.479	0.451	-0.028	0.028	0.044	17	40713781	COASY	TSS1500
cg00674903	0.658	0.686	0.028	0.028	0.031	10	115371072	NRAP	Body
cg00143364	0.706	0.734	0.028	0.028	0.014	17	78605344	RPTOR	Body
cg27282900	0.418	0.445	0.027	0.027	0.049	6	30095258		IGR
cg27089595	0.688	0.715	0.027	0.027	0.032	1	244006839	AKT3	5'UTR
cg26895560	0.26	0.233	-0.027	0.027	0.003	8	25241541	DOCK5	Body
cg24462949	0.154	0.127	-0.027	0.027	0.037	16	78037175		IGR
cg23359229	0.437	0.41	-0.027	0.027	0.032	13	29976597	MTUS2	Body
cg21702441	0.677	0.704	0.027	0.027	0.044	5	153537098		IGR
cg21695167	0.466	0.439	-0.027	0.027	0.042	3	141271397	RASA2	Body
cg20068156	0.749	0.776	0.027	0.027	0.03	7	150687201	NOS3	TSS1500
cg19088503	0.792	0.766	-0.027	0.027	0.019	10	86910486		IGR
cg14419402	0.605	0.578	-0.027	0.027	0.037	19	46801562	HIF3A	TSS200
cg13190849	0.613	0.586	-0.027	0.027	0.04	20	59897273	CDH4	Body
cg12088946	0.492	0.465	-0.027	0.027	0.02	11	5645913	TRIM6-TRIM34	Body
cg11136882	0.665	0.691	0.027	0.027	0.046	2	106438173	NCK2	5'UTR
cg10604488	0.852	0.825	-0.027	0.027	0.017	21	36977425		IGR
cg09478213	0.901	0.874	-0.027	0.027	0.041	20	18040687		IGR
cg08799570	0.851	0.824	-0.027	0.027	0.034	7	103125102	LOC101927870	Body
cg08625766	0.746	0.773	0.027	0.027	0.025	18	72173685	CNDP2	Body
cg08474334	0.564	0.591	0.027	0.027	0.048	1	156816117	NTRK1	Body
cg08036763	0.818	0.792	-0.027	0.027	0.039	8	14188631	SGCZ	Body
cg06991118	0.335	0.309	-0.027	0.027	0.047	18	9117348	NDUFV2	Body
cg03371199	0.104	0.13	0.027	0.027	0.03	13	97646639	OXGR1	TSS200
cg02883229	0.747	0.774	0.027	0.027	0.025	7	155616337		IGR
cg01952226	0.196	0.223	0.027	0.027	0.047	8	102507382	GRHL2	Body
cg00649318	0.484	0.457	-0.027	0.027	0.044	9	124409433	DAB2IP	Body
cg00527908	0.514	0.487	-0.027	0.027	0.013	18	13893625	MC2R	5'UTR
cg26533229	0.817	0.791	-0.026	0.026	0.046	3	101977836		IGR
cg26427442	0.566	0.541	-0.026	0.026	0.003	20	30922353	KIF3B	3'UTR
cg23383149	0.694	0.719	0.026	0.026	0.021	14	24909125	SDR39U1	3'UTR
cg23001084	0.801	0.827	0.026	0.026	0.047	15	63322611		IGR
cg21708682	0.723	0.697	-0.026	0.026	0.008	6	167086683	RPS6KA2	Body
cg21308069	0.199	0.173	-0.026	0.026	0.049	19	4776988		IGR
cg18956689	0.598	0.572	-0.026	0.026	0.05	9	94609811	ROR2	Body
cg16797009	0.702	0.729	0.026	0.026	0.037	2	173472347		IGR
cg16651792	0.596	0.57	-0.026	0.026	0.049	18	715830		IGR
cg15150348	0.735	0.761	0.026	0.026	0.041	7	130125756	MEST	TSS1500
cg15134801	0.597	0.623	0.026	0.026	0.000958	5	60138838	ELOVL7	5'UTR
cg12128624	0.674	0.7	0.026	0.026	0.038	7	157170682	DNAJB6	Body
cg03733578	0.735	0.709	-0.026	0.026	0.021	1	18809059	KLHDC7A	1stExon
cg03040028	0.543	0.517	-0.026	0.026	0.004	20	60477110	CDH4	Body
cg03009213	0.802	0.777	-0.026	0.026	0.036	14	86400582	LOC101928767	TSS1500
cg02610779	0.483	0.457	-0.026	0.026	0.013	21	42840442	TMPRSS2	Body
cg01010681	0.715	0.689	-0.026	0.026	0.018	12	65398274		IGR
cg00924685	0.558	0.584	0.026	0.026	0.026	1	17475656		IGR
cg00819317	0.768	0.742	-0.026	0.026	0.024	5	38807947	OSMR-AS1	Body
cg00605127	0.628	0.654	0.026	0.026	0.043	10	129731750	PTPRE	5'UTR
cg00501711	0.718	0.743	0.026	0.026	0.049	20	43538180	PABPC1L	TSS1500
cg27595512	0.278	0.253	-0.025	0.025	0.04	8	20162045		IGR
cg26853105	0.5	0.475	-0.025	0.025	0.047	19	3176380		IGR
cg26474549	0.547	0.572	0.025	0.025	0.039	2	239432273		IGR
cg25487118	0.734	0.708	-0.025	0.025	0.044	7	95933652	SLC25A13	Body
cg24949196	0.728	0.753	0.025	0.025	0.045	13	60240094	DIAPH3	3'UTR
cg24660376	0.859	0.834	-0.025	0.025	0.036	17	39342819		IGR
cg23604104	0.82	0.794	-0.025	0.025	0.016	4	157985595		IGR
cg22456461	0.84	0.865	0.025	0.025	0.034	10	789615		IGR
cg22418837	0.747	0.771	0.025	0.025	0.04	2	175893055		IGR
cg22361433	0.337	0.312	-0.025	0.025	0.033	13	94969674	GPC6	Body
cg21930938	0.753	0.728	-0.025	0.025	0.02	8	1636262	DLGAP2	Body
cg21721107	0.4	0.376	-0.025	0.025	0.018	10	11623423	USP6NL	Body
cg21279298	0.714	0.689	-0.025	0.025	0.037	14	37160019	SLC25A21	Body
cg20499941	0.856	0.83	-0.025	0.025	0.021	10	132632962		IGR
cg20209046	0.855	0.881	0.025	0.025	0.018	3	117833812		IGR
cg19659680	0.871	0.896	0.025	0.025	0.011	11	9385487		IGR
cg18767232	0.279	0.254	-0.025	0.025	0.019	15	101971587	PCSK6	Body
cg17821276	0.787	0.812	0.025	0.025	0.029	4	47568712	ATP10D	Body
cg17585395	0.873	0.848	-0.025	0.025	0.049	6	13831046		IGR
cg16230626	0.615	0.64	0.025	0.025	0.047	5	124298608		IGR
cg15706040	0.733	0.758	0.025	0.025	0.033	2	207627503	MDH1B	Body
cg15118665	0.158	0.134	-0.025	0.025	0.039	8	144451924	RHPN1	Body
cg14694536	0.674	0.7	0.025	0.025	0.023	12	11925622	ETV6	Body
cg10113885	0.466	0.441	-0.025	0.025	0.031	1	160425151		IGR
cg08980489	0.651	0.626	-0.025	0.025	0.018	12	106678429		IGR
cg07312598	0.641	0.616	-0.025	0.025	0.023	22	24953074	SNRPD3	5'UTR
cg07301777	0.553	0.527	-0.025	0.025	0.012	9	125164855		IGR
cg07162820	0.237	0.212	-0.025	0.025	0.006	14	24837146	NFATC4	Body
cg05065237	0.788	0.814	0.025	0.025	0.034	9	137004565	WDR5	TSS1500
cg04902958	0.401	0.376	-0.025	0.025	0.014	2	241060986		IGR
cg04880464	0.367	0.342	-0.025	0.025	0.037	8	67447920		IGR
cg04364800	0.553	0.578	0.025	0.025	0.043	3	160653423	PPM1L	Body
cg02249039	0.894	0.869	-0.025	0.025	0.042	7	117064201	ASZ1	Body
cg02152286	0.856	0.831	-0.025	0.025	0.033	12	43380535		IGR
cg02043791	0.679	0.704	0.025	0.025	0.048	8	38322629	FGFR1	5'UTR
cg00836007	0.52	0.545	0.025	0.025	0.034	8	52801982	PCMTD1	5'UTR
cg00667789	0.136	0.161	0.025	0.025	0.018	1	59042065	TACSTD2	1stExon
cg00291573	0.5	0.475	-0.025	0.025	0.022	5	17343961		IGR
cg26326607	0.843	0.867	0.024	0.024	0.04	11	1976270	MRPL23	Body
cg25304758	0.603	0.627	0.024	0.024	0.047	10	114413153	VTI1A	Body
cg25112848	0.631	0.655	0.024	0.024	0.042	3	39470521		IGR
cg24910768	0.803	0.779	-0.024	0.024	0.019	4	152772260		IGR
cg24759832	0.769	0.744	-0.024	0.024	0.041	6	148951193		IGR
cg24037946	0.567	0.543	-0.024	0.024	0.035	10	124408844		IGR
cg23468088	0.647	0.67	0.024	0.024	0.014	8	145701245	FOXH1	1stExon
cg23276990	0.695	0.671	-0.024	0.024	0.042	3	112051561	CD200	TSS1500
cg21096718	0.805	0.829	0.024	0.024	0.047	17	35577353	ACACA	Body
cg21006837	0.763	0.787	0.024	0.024	0.034	17	62681667		IGR
cg20246491	0.846	0.871	0.024	0.024	0.033	4	38168102		IGR
cg20012806	0.767	0.743	-0.024	0.024	0.044	22	49852749	C22orf34	Body
cg19249231	0.576	0.6	0.024	0.024	0.047	1	236304341	GPR137B	TSS1500
cg17530031	0.591	0.615	0.024	0.024	0.026	2	242665670	ING5	3'UTR
cg17140273	0.622	0.647	0.024	0.024	0.01	6	35203484	SCUBE3	Body
cg17074637	0.327	0.303	-0.024	0.024	0.033	8	128933431	PVT1	Body
cg16860882	0.831	0.855	0.024	0.024	0.035	8	142285145		IGR
cg16519217	0.611	0.588	-0.024	0.024	0.032	6	31038713		IGR
cg16319129	0.491	0.467	-0.024	0.024	0.019	6	91791565		IGR
cg15812322	0.478	0.453	-0.024	0.024	0.047	11	45868398	CRY2	TSS1500
cg15564662	0.6	0.624	0.024	0.024	0.048	8	126306281	NSMCE2	Body
cg15117754	0.857	0.882	0.024	0.024	0.034	3	10150083	C3orf24	TSS200
cg14958299	0.406	0.382	-0.024	0.024	0.021	9	72591262		IGR
cg14443849	0.772	0.796	0.024	0.024	0.024	22	44505040	PARVB	Body
cg12693179	0.696	0.72	0.024	0.024	0.035	12	71863439	LGR5	Body
cg12461469	0.273	0.248	-0.024	0.024	0.042	3	149530341	RNF13	TSS200
cg12374375	0.407	0.431	0.024	0.024	0.046	5	172718167		IGR
cg12303427	0.729	0.753	0.024	0.024	0.041	11	64281240		IGR
cg11097320	0.718	0.742	0.024	0.024	0.024	1	241814648	WDR64	TSS1500
cg10136240	0.82	0.844	0.024	0.024	0.039	8	57352150		IGR
cg09452078	0.826	0.849	0.024	0.024	0.014	12	114292154	RBM19	Body
cg09146667	0.42	0.396	-0.024	0.024	0.048	20	61926385	COL20A1	5'UTR
cg08469040	0.776	0.8	0.024	0.024	0.03	18	9944946	VAPA	Body
cg07782767	0.901	0.877	-0.024	0.024	0.04	13	50727184	DLEU1	Body
cg06841052	0.837	0.861	0.024	0.024	0.046	10	34408530	PARD3	Body
cg05716142	0.413	0.389	-0.024	0.024	0.047	3	71276553	FOXP1	5'UTR
cg04740744	0.431	0.455	0.024	0.024	0.041	9	117156711	AKNA	TSS200
cg04551960	0.821	0.797	-0.024	0.024	0.043	7	132242450	PLXNA4	5'UTR
cg02873419	0.737	0.713	-0.024	0.024	0.028	15	52545136	MYO5C	Body
cg01340229	0.883	0.859	-0.024	0.024	0.034	3	160790402		IGR
cg01004063	0.476	0.452	-0.024	0.024	0.029	14	88606476		IGR
cg26803305	0.643	0.62	-0.023	0.023	0.028	18	43304452	SLC14A1	5'UTR
cg26258108	0.235	0.258	0.023	0.023	0.048	2	232329189	NCL	1stExon
cg24976802	0.871	0.848	-0.023	0.023	0.024	18	29027614	DSG3	TSS200
cg24035363	0.4	0.377	-0.023	0.023	0.036	17	34906848	GGNBP2	Body
cg23344997	0.701	0.724	0.023	0.023	0.038	3	124775999	HEG1	TSS1500
cg23116899	0.461	0.439	-0.023	0.023	0.017	6	42859010	C6orf226	TSS1500
cg22663791	0.392	0.369	-0.023	0.023	0.026	2	161339409	RBMS1	Body
cg22038981	0.755	0.777	0.023	0.023	0.031	18	20824562	CABLES1	Body
cg20127482	0.527	0.505	-0.023	0.023	0.045	14	58026410		IGR
cg19653594	0.22	0.196	-0.023	0.023	0.048	19	40972323	SPTBN4	TSS1500
cg18748970	0.819	0.842	0.023	0.023	0.019	20	33935061	UQCC1	ExonBnd
cg18713316	0.274	0.252	-0.023	0.023	0.028	1	154732860	KCNN3	Body
cg18669861	0.761	0.738	-0.023	0.023	0.048	3	16555789	RFTN1	TSS1500
cg18637935	0.826	0.849	0.023	0.023	0.034	10	5975520	FBXO18	Body
cg18628164	0.271	0.248	-0.023	0.023	0.045	2	210444075	MAP2	TSS1500
cg17612725	0.929	0.905	-0.023	0.023	0.018	8	81235210		IGR
cg17143007	0.816	0.839	0.023	0.023	0.022	5	176396005	UIMC1	Body
cg15164472	0.498	0.475	-0.023	0.023	0.032	3	195914113		IGR
cg15002691	0.808	0.785	-0.023	0.023	0.039	7	137761047	AKR1D1	TSS200
cg13336611	0.665	0.643	-0.023	0.023	0.043	12	92831459		IGR
cg12079207	0.366	0.389	0.023	0.023	0.027	19	8059997	ELAVL1	5'UTR
cg11622673	0.411	0.389	-0.023	0.023	0.028	10	135208610	MTG1	Body
cg10634424	0.894	0.87	-0.023	0.023	0.015	12	91506893	LUM	TSS1500
cg10271851	0.885	0.862	-0.023	0.023	0.02	19	55151495		IGR
cg09971881	0.714	0.692	-0.023	0.023	0.034	14	79880024	NRXN3	Body
cg08849613	0.8	0.822	0.023	0.023	0.011	1	31468118	PUM1	Body
cg08830689	0.803	0.826	0.023	0.023	0.035	6	138062303		IGR
cg07677157	0.153	0.13	-0.023	0.023	0.026	12	66050928		IGR
cg07269060	0.805	0.783	-0.023	0.023	0.05	4	23905760		IGR
cg06949979	0.643	0.666	0.023	0.023	0.029	11	122609334	UBASH3B	Body
cg06724937	0.465	0.442	-0.023	0.023	0.042	15	51056548	SPPL2A	Body
cg04864062	0.64	0.663	0.023	0.023	0.024	16	47733368	PHKB	3'UTR
cg04568100	0.27	0.247	-0.023	0.023	0.026	3	188471224	LPP	Body
cg03201166	0.85	0.827	-0.023	0.023	0.043	3	24170261	THRB	Body
cg03165356	0.374	0.352	-0.023	0.023	0.042	2	216882347		IGR
cg03157700	0.723	0.747	0.023	0.023	0.005	2	172916330	MAP1D	Body
cg02910979	0.426	0.403	-0.023	0.023	0.044	15	78339457	TBC1D2B	Body
cg02208432	0.536	0.513	-0.023	0.023	0.032	11	76571458	ACER3	TSS1500
cg01944751	0.627	0.604	-0.023	0.023	0.011	10	88714310	MMRN2	Body
cg01274252	0.624	0.601	-0.023	0.023	0.03	12	126652704		IGR
cg01040434	0.335	0.358	0.023	0.023	0.032	1	86081443		IGR
cg27027215	0.873	0.851	-0.022	0.022	0.019	8	129355185		IGR
cg26823505	0.637	0.616	-0.022	0.022	0.044	6	35765589	CLPS	TSS1500
cg26646249	0.334	0.313	-0.022	0.022	0.029	5	13831735	DNAH5	Body
cg26536240	0.605	0.627	0.022	0.022	0.037	16	89509760	ANKRD11	5'UTR
cg26128464	0.872	0.85	-0.022	0.022	0.033	2	30737741	LCLAT1	5'UTR
cg25268459	0.779	0.801	0.022	0.022	0.028	6	148844408	SASH1	Body
cg25082710	0.409	0.388	-0.022	0.022	0.022	1	152880108	IVL	TSS1500
cg24797508	0.522	0.5	-0.022	0.022	0.017	5	67583609	PIK3R1	Body
cg24309944	0.62	0.642	0.022	0.022	0.046	10	129731748	PTPRE	5'UTR
cg23507752	0.752	0.73	-0.022	0.022	0.03	17	57243468	PRR11	5'UTR
cg23286346	0.524	0.502	-0.022	0.022	0.048	12	77321152		IGR
cg21594278	0.202	0.18	-0.022	0.022	0.036	5	72815513		IGR
cg21256907	0.332	0.309	-0.022	0.022	0.041	5	174423460	FLJ16171	TSS1500
cg20822969	0.426	0.404	-0.022	0.022	0.013	17	48290763	LOC101927230	TSS1500
cg20692268	0.315	0.294	-0.022	0.022	0.037	1	25358981		IGR
cg20400600	0.653	0.675	0.022	0.022	0.031	19	54752309		IGR
cg20250239	0.75	0.728	-0.022	0.022	0.048	5	1701763		IGR
cg19942383	0.84	0.861	0.022	0.022	0.019	3	42979226		IGR
cg19598514	0.209	0.187	-0.022	0.022	0.012	11	442149	ANO9	TSS200
cg19209802	0.624	0.602	-0.022	0.022	0.048	1	12820223	C1orf158	Body
cg17172334	0.716	0.738	0.022	0.022	0.034	9	80447687	GNAQ	Body
cg17034966	0.533	0.511	-0.022	0.022	0.035	1	230885022	CAPN9	Body
cg16815625	0.64	0.662	0.022	0.022	0.043	8	141229477	TRAPPC9	Body
cg16724298	0.812	0.833	0.022	0.022	0.011	1	2208116	SKI	Body
cg16470089	0.726	0.748	0.022	0.022	0.036	16	87782144	KLHDC4	Body
cg16162922	0.841	0.863	0.022	0.022	0.043	3	134395660		IGR
cg16141319	0.732	0.754	0.022	0.022	0.031	12	71058471	PTPRR	Body
cg15174565	0.392	0.414	0.022	0.022	0.044	15	101728234	CHSY1	Body
cg13594797	0.381	0.359	-0.022	0.022	0.029	15	97720753		IGR
cg13571904	0.653	0.675	0.022	0.022	0.02	1	31468099	PUM1	Body
cg13449306	0.897	0.875	-0.022	0.022	0.007	3	115775303	LSAMP	Body
cg13264822	0.789	0.811	0.022	0.022	0.038	7	137565290	CREB3L2	Body
cg12759500	0.15	0.128	-0.022	0.022	0.049	5	5423827	ICE1	Body
cg12576974	0.545	0.523	-0.022	0.022	0.026	4	122193952		IGR
cg12201685	0.623	0.601	-0.022	0.022	0.043	1	56879564		IGR
cg12184293	0.889	0.91	0.022	0.022	0.003	6	143883261	LOC285740	Body
cg12026329	0.31	0.288	-0.022	0.022	0.026	2	150655691	LOC101929231	Body
cg11457737	0.384	0.362	-0.022	0.022	0.05	3	170973453	TNIK	Body
cg11449994	0.662	0.684	0.022	0.022	0.038	16	2985833	FLYWCH1	Body
cg10762126	0.881	0.903	0.022	0.022	0.025	8	20127845		IGR
cg09699373	0.73	0.752	0.022	0.022	0.042	16	84822712		IGR
cg09315696	0.757	0.736	-0.022	0.022	0.036	7	157225221		IGR
cg09087803	0.775	0.796	0.022	0.022	0.041	11	32125186	RCN1	Body
cg08896390	0.872	0.85	-0.022	0.022	0.035	14	54122092		IGR
cg08716391	0.831	0.809	-0.022	0.022	0.029	8	67004528	DNAJC5B	Body
cg07941045	0.15	0.128	-0.022	0.022	0.011	8	25242746	DOCK5	Body
cg04931090	0.136	0.113	-0.022	0.022	0.027	6	35181888	SCUBE3	TSS1500
cg04704498	0.744	0.722	-0.022	0.022	0.031	19	33705359	SLC7A10	Body
cg04507925	0.75	0.728	-0.022	0.022	0.049	2	210824770	UNC80	Body
cg04384638	0.617	0.639	0.022	0.022	0.039	19	19007647	GDF1	TSS1500
cg04101478	0.698	0.677	-0.022	0.022	0.05	1	154986500	ZBTB7B	Body
cg03826499	0.633	0.611	-0.022	0.022	0.048	21	35832204	KCNE1	TSS1500
cg03422121	0.432	0.41	-0.022	0.022	0.04	14	95829970		IGR
cg03235923	0.52	0.498	-0.022	0.022	0.037	7	56673189		IGR
cg02948580	0.898	0.876	-0.022	0.022	0.048	10	11674020		IGR
cg02657836	0.279	0.301	0.022	0.022	0.048	5	155109126		IGR
cg01864948	0.313	0.292	-0.022	0.022	0.008	8	142457520	MROH5	Body
cg01480218	0.317	0.295	-0.022	0.022	0.003	8	23341715		IGR
cg00886875	0.455	0.432	-0.022	0.022	0.032	3	106354325		IGR
cg00386456	0.107	0.085	-0.022	0.022	0.008	19	49926070	PTH2	Body
cg27486493	0.749	0.77	0.021	0.021	0.047	13	74765680		IGR
cg27277179	0.883	0.862	-0.021	0.021	0.033	8	21032107		IGR
cg27093918	0.244	0.224	-0.021	0.021	0.031	16	69564625		IGR
cg26551025	0.855	0.876	0.021	0.021	0.019	7	87150471	ABCB1	Body
cg25883825	0.377	0.357	-0.021	0.021	0.045	22	24594163		IGR
cg25841008	0.433	0.454	0.021	0.021	0.045	4	99534176	TSPAN5	Body
cg25700513	0.629	0.65	0.021	0.021	0.034	6	17907035	KIF13A	Body
cg25593404	0.817	0.796	-0.021	0.021	0.026	1	178227806	RASAL2	Body
cg25574270	0.343	0.323	-0.021	0.021	0.024	20	51301651		IGR
cg25512537	0.241	0.22	-0.021	0.021	0.024	17	76250053		IGR
cg25504385	0.896	0.917	0.021	0.021	0.039	12	79646601	SYT1	Body
cg25242151	0.556	0.577	0.021	0.021	0.042	8	91952744	NECAB1	Body
cg24874433	0.716	0.737	0.021	0.021	0.028	17	41376724	LINC00854	Body
cg23107222	0.337	0.315	-0.021	0.021	0.028	4	175344985	MIR4276	Body
cg23018481	0.841	0.863	0.021	0.021	0.015	5	55652595		IGR
cg21407367	0.704	0.726	0.021	0.021	0.046	8	134188492		IGR
cg21207429	0.504	0.483	-0.021	0.021	0.028	5	38827787	OSMR-AS1	Body
cg21129531	0.759	0.779	0.021	0.021	0.021	7	127670703	LRRC4	5'UTR
cg20858481	0.744	0.723	-0.021	0.021	0.045	15	52369365		IGR
cg20560873	0.607	0.586	-0.021	0.021	0.048	6	11653407		IGR
cg19961980	0.542	0.521	-0.021	0.021	0.038	7	55063854		IGR
cg19954662	0.278	0.257	-0.021	0.021	0.048	16	52330636		IGR
cg19805775	0.766	0.745	-0.021	0.021	0.024	7	82164117		IGR
cg19269033	0.426	0.405	-0.021	0.021	0.026	5	131419179		IGR
cg18035858	0.31	0.29	-0.021	0.021	0.035	5	32806495		IGR
cg17788570	0.152	0.131	-0.021	0.021	0.046	5	122180522	SNX24	TSS1500
cg17722435	0.592	0.571	-0.021	0.021	0.035	7	22604019		IGR
cg16826307	0.456	0.435	-0.021	0.021	0.011	12	46062678		IGR
cg16592745	0.774	0.753	-0.021	0.021	0.033	9	117622660		IGR
cg15427587	0.732	0.753	0.021	0.021	0.019	9	120471783	TLR4	5'UTR
cg15157453	0.639	0.659	0.021	0.021	0.027	1	46663496	POMGNT1	5'UTR
cg14683933	0.863	0.842	-0.021	0.021	0.044	10	82104688	DYDC1	Body
cg14353539	0.671	0.65	-0.021	0.021	0.036	1	21895562	ALPL	Body
cg14244439	0.419	0.398	-0.021	0.021	0.014	9	94561075	ROR2	Body
cg14212038	0.71	0.689	-0.021	0.021	0.016	11	66738758		IGR
cg14134682	0.715	0.694	-0.021	0.021	0.043	1	30890661		IGR
cg13911785	0.779	0.759	-0.021	0.021	0.029	9	38409313	IGFBPL1	3'UTR
cg13767515	0.522	0.5	-0.021	0.021	0.046	3	172633879	SPATA16	Body
cg13125072	0.781	0.802	0.021	0.021	0.047	17	40149134	DNAJC7	Body
cg12308054	0.266	0.245	-0.021	0.021	0.042	5	132386310	HSPA4	TSS1500
cg11402677	0.86	0.881	0.021	0.021	0.013	7	36068381		IGR
cg11393318	0.55	0.57	0.021	0.021	0.044	5	179518200		IGR
cg10714639	0.147	0.126	-0.021	0.021	0.046	19	1075104	HMHA1	Body
cg10120006	0.321	0.301	-0.021	0.021	0.017	5	133160727		IGR
cg09162858	0.326	0.305	-0.021	0.021	0.035	10	25115177		IGR
cg08719597	0.757	0.778	0.021	0.021	0.037	1	111977182		IGR
cg07755289	0.868	0.847	-0.021	0.021	0.04	2	227165295		IGR
cg07276962	0.815	0.836	0.021	0.021	0.011	2	45159145		IGR
cg07254055	0.847	0.868	0.021	0.021	0.047	6	35011768	ANKS1A	Body
cg06620390	0.638	0.659	0.021	0.021	0.028	8	10192943	MSRA	Body
cg06108461	0.774	0.794	0.021	0.021	0.029	20	60628389	TAF4	Body
cg05904808	0.875	0.895	0.021	0.021	0.024	5	57790494	GAPT	Body
cg05837683	0.836	0.857	0.021	0.021	0.035	11	8038523		IGR
cg05816696	0.17	0.149	-0.021	0.021	0.026	15	79399964		IGR
cg05491773	0.766	0.745	-0.021	0.021	0.046	8	91872485	NECAB1	Body
cg05482603	0.33	0.309	-0.021	0.021	0.023	10	118607718		IGR
cg05186879	0.552	0.531	-0.021	0.021	0.024	3	50650322	MAPKAPK3	5'UTR
cg05106401	0.802	0.781	-0.021	0.021	0.016	9	72725834	MAMDC2	Body
cg04972575	0.825	0.846	0.021	0.021	0.023	6	25890594		IGR
cg04458919	0.927	0.906	-0.021	0.021	0.042	7	80252533	CD36	5'UTR
cg04024417	0.729	0.75	0.021	0.021	0.026	7	96294348		IGR
cg03381616	0.375	0.354	-0.021	0.021	0.036	7	151011113		IGR
cg02667291	0.771	0.791	0.021	0.021	0.036	19	897142	C19orf22	3'UTR
cg00756518	0.839	0.86	0.021	0.021	0.033	1	65337091	JAK1	Body
cg00705916	0.639	0.66	0.021	0.021	0.013	1	31288481		IGR
cg00262542	0.576	0.556	-0.021	0.021	0.026	2	218845156		IGR
cg26953232	0.307	0.287	-0.02	0.02	0.047	6	32942494	BRD2	Body
cg26280998	0.532	0.551	0.02	0.02	0.047	6	53589544		IGR
cg25904642	0.65	0.671	0.02	0.02	0.05	12	3858021	CRACR2A	5'UTR
cg25418293	0.871	0.851	-0.02	0.02	0.026	5	52460408		IGR
cg24447082	0.277	0.257	-0.02	0.02	0.047	13	99756009		IGR
cg24442951	0.908	0.888	-0.02	0.02	0.033	20	20169605	CFAP61	Body
cg24421841	0.349	0.329	-0.02	0.02	0.003	13	31422050		IGR
cg24263283	0.879	0.858	-0.02	0.02	0.015	15	59587546	MYO1E	Body
cg24237788	0.886	0.906	0.02	0.02	0.024	4	3739599		IGR
cg23751102	0.69	0.709	0.02	0.02	0.025	4	19984887		IGR
cg22754259	0.634	0.654	0.02	0.02	0.04	16	30686863		IGR
cg22666555	0.599	0.619	0.02	0.02	0.012	6	34114320	GRM4	TSS1500
cg22629853	0.138	0.117	-0.02	0.02	0.037	10	30638455	MTPAP	TSS200
cg21901753	0.665	0.685	0.02	0.02	0.038	2	217352095		IGR
cg21752134	0.51	0.489	-0.02	0.02	0.049	16	79674492		IGR
cg21411275	0.661	0.681	0.02	0.02	0.026	19	35925466		IGR
cg21055910	0.679	0.659	-0.02	0.02	0.048	22	37774038	ELFN2	5'UTR
cg20406482	0.13	0.11	-0.02	0.02	0.02	17	40333521	KCNH4	TSS1500
cg17408993	0.322	0.342	0.02	0.02	0.048	12	65110360	GNS	3'UTR
cg16877004	0.694	0.674	-0.02	0.02	0.046	8	77712148	ZFHX4	Body
cg16811856	0.5	0.48	-0.02	0.02	0.037	3	124829683	SLC12A8	Body
cg15919564	0.872	0.853	-0.02	0.02	0.047	13	43451113		IGR
cg15152819	0.206	0.186	-0.02	0.02	0.017	19	4380223	SH3GL1	Body
cg14103106	0.176	0.156	-0.02	0.02	0.005	19	14183792	LOC113230	TSS200
cg13454225	0.7	0.72	0.02	0.02	0.046	12	104736931	TXNRD1	Body
cg12574388	0.739	0.758	0.02	0.02	0.026	10	65737048		IGR
cg12481156	0.751	0.731	-0.02	0.02	0.028	3	76891282		IGR
cg12439251	0.841	0.821	-0.02	0.02	0.038	13	69884584	LINC00383	Body
cg11934352	0.76	0.78	0.02	0.02	0.023	12	12374749	LRP6	Body
cg11747616	0.547	0.527	-0.02	0.02	0.041	3	193809149		IGR
cg11666994	0.556	0.536	-0.02	0.02	0.027	12	98632820		IGR
cg11031221	0.322	0.302	-0.02	0.02	0.043	17	70417517	LINC00673	Body
cg10583769	0.669	0.648	-0.02	0.02	0.023	15	71481461	THSD4-AS1	TSS200
cg10019723	0.857	0.838	-0.02	0.02	0.038	9	133299292	HMCN2	Body
cg09179365	0.88	0.9	0.02	0.02	0.015	3	183540746	MAP6D1	Body
cg08842004	0.839	0.859	0.02	0.02	0.048	2	47238958	TTC7A	Body
cg07936846	0.77	0.79	0.02	0.02	0.015	15	99399699	IGF1R	Body
cg07754940	0.514	0.493	-0.02	0.02	0.049	10	89912729		IGR
cg07687574	0.23	0.21	-0.02	0.02	0.019	17	8844581	PIK3R5	5'UTR
cg07483657	0.742	0.722	-0.02	0.02	0.031	3	124187430	KALRN	Body
cg07367495	0.228	0.208	-0.02	0.02	0.009	11	117688332		IGR
cg06957290	0.746	0.726	-0.02	0.02	0.041	8	1279562		IGR
cg06777812	0.788	0.768	-0.02	0.02	0.042	11	19371800	NAV2	TSS1500
cg06453184	0.49	0.47	-0.02	0.02	0.021	9	124953431	MORN5	Body
cg05915362	0.191	0.171	-0.02	0.02	0.01	6	159274480	OSTCL	Body
cg05905966	0.793	0.813	0.02	0.02	0.037	6	105231413	HACE1	Body
cg05719612	0.769	0.789	0.02	0.02	0.04	10	18629545	CACNB2	Body
cg05552585	0.705	0.685	-0.02	0.02	0.027	1	203350905		IGR
cg04462127	0.191	0.171	-0.02	0.02	0.007	8	8204689	SGK223	Body
cg04411606	0.857	0.878	0.02	0.02	0.036	17	81007555	B3GNTL1	Body
cg04244036	0.44	0.42	-0.02	0.02	0.044	6	38207681	BTBD9	Body
cg03695513	0.9	0.88	-0.02	0.02	0.037	20	35518728	TLDC2	3'UTR
cg01412419	0.884	0.903	0.02	0.02	0.023	16	87856264		IGR
cg01342226	0.857	0.877	0.02	0.02	0.023	4	141034510	MAML3	Body
cg00930707	0.893	0.913	0.02	0.02	0.01	1	201951162	RNPEP	TSS1500
cg00753676	0.667	0.688	0.02	0.02	0.02	4	38662991	FLJ13197	Body
cg00749580	0.876	0.856	-0.02	0.02	0.041	1	48505128		IGR
cg27278519	0.107	0.088	-0.019	0.019	0.019	12	81104111		IGR
cg27261921	0.461	0.442	-0.019	0.019	0.04	6	33361102	KIFC1	Body
cg27032075	0.863	0.845	-0.019	0.019	0.039	13	102250369	ITGBL1	Body
cg26621248	0.735	0.716	-0.019	0.019	0.026	11	831888	CD151	TSS1500
cg25791315	0.72	0.701	-0.019	0.019	0.05	14	100360737	EML1	Body
cg24723756	0.819	0.8	-0.019	0.019	0.047	17	9131941	NTN1	Body
cg24289524	0.859	0.879	0.019	0.019	0.048	13	39199366		IGR
cg24042814	0.292	0.273	-0.019	0.019	0.034	19	19626760	NDUFA13	TSS1500
cg23729101	0.202	0.182	-0.019	0.019	0.041	5	55059745	DDX4	Body
cg23672390	0.338	0.32	-0.019	0.019	0.003	14	101692169		IGR
cg23613409	0.73	0.711	-0.019	0.019	0.038	13	113645991	MCF2L	Body
cg23529405	0.526	0.507	-0.019	0.019	0.033	22	45368465	PHF21B	Body
cg23328194	0.707	0.688	-0.019	0.019	0.033	8	26687962	ADRA1A	Body
cg22962379	0.741	0.721	-0.019	0.019	0.033	22	30624061		IGR
cg22935653	0.175	0.156	-0.019	0.019	0.025	5	74532268	ANKRD31	Body
cg22904437	0.891	0.872	-0.019	0.019	0.049	8	81064304	TPD52	Body
cg22856324	0.097	0.116	0.019	0.019	0.043	2	72371255	CYP26B1	Body
cg22835427	0.856	0.837	-0.019	0.019	0.024	2	121005787		IGR
cg22586221	0.714	0.696	-0.019	0.019	0.048	15	78984179		IGR
cg22548335	0.535	0.516	-0.019	0.019	0.019	15	85473388	SLC28A1	Body
cg21697681	0.851	0.871	0.019	0.019	0.000958	11	122635340	UBASH3B	Body
cg21695727	0.829	0.848	0.019	0.019	0.04	15	85347344	ZNF592	3'UTR
cg21638110	0.445	0.427	-0.019	0.019	0.043	10	126430141	FAM53B	5'UTR
cg21517016	0.17	0.152	-0.019	0.019	0.03	1	31162686		IGR
cg21295613	0.719	0.7	-0.019	0.019	0.045	16	49674913	ZNF423	Body
cg21194066	0.646	0.665	0.019	0.019	0.031	11	67052509	ADRBK1	Body
cg21113478	0.463	0.445	-0.019	0.019	0.045	3	36782467	DCLK3	TSS1500
cg20253855	0.743	0.762	0.019	0.019	0.037	7	101762511	CUX1	Body
cg19861095	0.823	0.804	-0.019	0.019	0.044	10	56245596	PCDH15	Body
cg19040648	0.854	0.873	0.019	0.019	0.041	8	49379634		IGR
cg18157642	0.46	0.441	-0.019	0.019	0.036	8	104992636	RIMS2	Body
cg17266282	0.107	0.126	0.019	0.019	0.044	6	112294532		IGR
cg17085849	0.659	0.639	-0.019	0.019	0.043	7	46015236		IGR
cg16455129	0.672	0.653	-0.019	0.019	0.043	19	54903669		IGR
cg15574291	0.716	0.697	-0.019	0.019	0.047	7	25590861		IGR
cg15341132	0.539	0.52	-0.019	0.019	0.048	15	91499023	RCCD1	5'UTR
cg15244196	0.213	0.195	-0.019	0.019	0.043	3	45268319	TMEM158	TSS1500
cg15141423	0.802	0.822	0.019	0.019	0.028	14	69244915		IGR
cg14714727	0.142	0.123	-0.019	0.019	0.046	5	141302942	KIAA0141	TSS1500
cg14608903	0.291	0.272	-0.019	0.019	0.043	10	116287249	ABLIM1	Body
cg14276730	0.832	0.813	-0.019	0.019	0.012	20	40040268	CHD6	Body
cg14238986	0.857	0.839	-0.019	0.019	0.04	6	32071835	TNXB	5'UTR
cg14186846	0.754	0.773	0.019	0.019	0.028	6	15256907	JARID2	Body
cg12792086	0.133	0.115	-0.019	0.019	0.013	4	789505	CPLX1	Body
cg12723824	0.783	0.802	0.019	0.019	0.043	21	36312069	RUNX1	Body
cg11957261	0.779	0.759	-0.019	0.019	0.034	8	119727631		IGR
cg11359133	0.253	0.272	0.019	0.019	0.045	2	176948699	EVX2	TSS200
cg11006158	0.786	0.767	-0.019	0.019	0.026	11	10347349	CAND1.11	Body
cg10516886	0.458	0.439	-0.019	0.019	0.022	1	111415232	CD53	TSS1500
cg10222359	0.29	0.271	-0.019	0.019	0.01	9	131902202	PPP2R4	Body
cg10200608	0.184	0.165	-0.019	0.019	0.036	5	141302906	KIAA0141	TSS1500
cg09594039	0.813	0.794	-0.019	0.019	0.045	21	16059088		IGR
cg09276249	0.946	0.927	-0.019	0.019	0.048	5	180455384		IGR
cg09201221	0.192	0.173	-0.019	0.019	0.015	5	112358411	MCC	3'UTR
cg08964693	0.814	0.796	-0.019	0.019	0.043	10	358063	DIP2C	Body
cg08379332	0.804	0.823	0.019	0.019	0.048	3	112893835		IGR
cg08292919	0.876	0.857	-0.019	0.019	0.041	6	29565696		IGR
cg07934522	0.83	0.849	0.019	0.019	0.03	13	38519505		IGR
cg07297068	0.662	0.681	0.019	0.019	0.036	8	6691691	XKR5	Body
cg07080372	0.146	0.127	-0.019	0.019	0.005	11	796607	SLC25A22	TSS1500
cg06453901	0.861	0.842	-0.019	0.019	0.049	5	91895923		IGR
cg06347789	0.415	0.396	-0.019	0.019	0.047	11	78036524	GAB2	5'UTR
cg05954213	0.657	0.638	-0.019	0.019	0.036	8	58773962		IGR
cg05754122	0.574	0.555	-0.019	0.019	0.019	22	37499741	TMPRSS6	TSS200
cg05681383	0.438	0.419	-0.019	0.019	0.026	17	40912315	RAMP2	TSS1500
cg05573077	0.853	0.873	0.019	0.019	0.01	16	12084663	SNX29	Body
cg05541096	0.539	0.52	-0.019	0.019	0.003	9	124854664	TTLL11	Body
cg05499907	0.334	0.315	-0.019	0.019	0.05	6	215882		IGR
cg05199418	0.523	0.505	-0.019	0.019	0.027	5	76163780	S100Z	5'UTR
cg05176312	0.889	0.87	-0.019	0.019	0.031	14	50324318		IGR
cg05017990	0.825	0.845	0.019	0.019	0.041	4	15689066	LOC285550	Body
cg04865976	0.274	0.255	-0.019	0.019	0.037	1	40609565		IGR
cg04681369	0.214	0.195	-0.019	0.019	0.046	7	100547182	MUC3A	5'UTR
cg03895985	0.785	0.804	0.019	0.019	0.022	2	11017252	LOC101929733	TSS1500
cg03626286	0.42	0.401	-0.019	0.019	0.046	7	155637008		IGR
cg03588861	0.817	0.798	-0.019	0.019	0.025	18	10898544	PIEZO2	Body
cg02877698	0.145	0.127	-0.019	0.019	0.000958	11	94886708	LOC101929295	Body
cg02667934	0.856	0.875	0.019	0.019	0.037	3	188392237	LPP	Body
cg02596281	0.832	0.851	0.019	0.019	0.035	2	113595614	IL1B	TSS1500
cg02452688	0.723	0.742	0.019	0.019	0.043	1	893414	NOC2L	Body
cg01899937	0.741	0.76	0.019	0.019	0.022	4	185723505	ACSL1	Body
cg01089975	0.366	0.348	-0.019	0.019	0.047	19	38772617	SPINT2	Body
cg00951599	0.578	0.559	-0.019	0.019	0.034	5	2683969		IGR
cg00795825	0.726	0.707	-0.019	0.019	0.037	17	39472114	KRTAP17-1	TSS200
cg00677272	0.825	0.844	0.019	0.019	0.04	14	59213434		IGR
cg27660720	0.829	0.847	0.018	0.018	0.003	2	169023572	STK39	Body
cg26911830	0.638	0.62	-0.018	0.018	0.042	1	157219222		IGR
cg26779992	0.764	0.782	0.018	0.018	0.046	6	4782565	CDYL	Body
cg26544719	0.826	0.808	-0.018	0.018	0.035	15	62749881		IGR
cg24369102	0.628	0.611	-0.018	0.018	0.037	13	107149107	EFNB2	Body
cg24251135	0.349	0.331	-0.018	0.018	0.043	4	144109657	USP38	Body
cg24216044	0.724	0.706	-0.018	0.018	0.041	3	147534633		IGR
cg24178440	0.918	0.901	-0.018	0.018	0.043	3	149017298		IGR
cg23827338	0.89	0.872	-0.018	0.018	0.032	11	130419778		IGR
cg23419447	0.466	0.448	-0.018	0.018	0.003	11	1507347	HCCA2	Body
cg23073132	0.246	0.263	0.018	0.018	0.036	6	135518015	MYB	Body
cg22877506	0.356	0.337	-0.018	0.018	0.018	6	41753962	PRICKLE4	Body
cg22572890	0.327	0.309	-0.018	0.018	0.044	3	88081281		IGR
cg22023169	0.82	0.838	0.018	0.018	0.045	15	63606774		IGR
cg21851379	0.596	0.614	0.018	0.018	0.034	11	76115834	LOC100506127	3'UTR
cg19311535	0.521	0.503	-0.018	0.018	0.034	13	47479682		IGR
cg18996512	0.784	0.802	0.018	0.018	0.027	6	138267580		IGR
cg18987823	0.795	0.813	0.018	0.018	0.048	2	28863269	PLB1	Body
cg18460884	0.516	0.497	-0.018	0.018	0.041	1	34384200	CSMD2	Body
cg18196900	0.786	0.804	0.018	0.018	0.037	3	183540694	MAP6D1	Body
cg16565224	0.32	0.302	-0.018	0.018	0.015	6	11411456		IGR
cg15505615	0.585	0.603	0.018	0.018	0.045	20	61447369	COL9A3	TSS1500
cg14982653	0.633	0.651	0.018	0.018	0.03	15	99524416	PGPEP1L	Body
cg14534148	0.873	0.891	0.018	0.018	0.019	6	170559869		IGR
cg14393693	0.685	0.667	-0.018	0.018	0.047	6	166045279	PDE10A	Body
cg14296354	0.829	0.847	0.018	0.018	0.028	1	155960631		IGR
cg14250032	0.45	0.432	-0.018	0.018	0.044	3	195913801		IGR
cg13878456	0.125	0.108	-0.018	0.018	0.045	17	38020344	IKZF3	Body
cg13764085	0.787	0.804	0.018	0.018	0.04	11	61607741	FADS2	Body
cg13684013	0.206	0.189	-0.018	0.018	0.003	3	106787885		IGR
cg13622731	0.794	0.812	0.018	0.018	0.034	15	99386604	IGF1R	Body
cg13375828	0.403	0.386	-0.018	0.018	0.046	17	3598755	P2RX5	Body
cg13102120	0.231	0.213	-0.018	0.018	0.048	12	94070836	CRADD	TSS1500
cg12972673	0.802	0.785	-0.018	0.018	0.014	2	238321568	COL6A3	5'UTR
cg12689128	0.536	0.518	-0.018	0.018	0.046	12	52762533	KRT85	TSS1500
cg12603560	0.828	0.845	0.018	0.018	0.011	11	57090070	TNKS1BP1	5'UTR
cg12151330	0.891	0.908	0.018	0.018	0.038	12	120114103	PRKAB1	Body
cg11950361	0.854	0.872	0.018	0.018	0.03	2	114735827	LINC01191	TSS1500
cg11060940	0.212	0.194	-0.018	0.018	0.042	9	110022767		IGR
cg11042851	0.737	0.719	-0.018	0.018	0.03	1	91524842		IGR
cg10582687	0.527	0.545	0.018	0.018	0.037	8	48091424		IGR
cg10411339	0.13	0.112	-0.018	0.018	0.039	8	125550661	TATDN1	Body
cg10357314	0.133	0.114	-0.018	0.018	0.009	11	94886261		IGR
cg10267968	0.692	0.709	0.018	0.018	0.038	12	56155142	SARNP	Body
cg10008731	0.825	0.842	0.018	0.018	0.028	10	116619335	FAM160B1	Body
cg09902062	0.833	0.815	-0.018	0.018	0.049	1	152944334	SPRR4	5'UTR
cg09855332	0.654	0.636	-0.018	0.018	0.049	3	126242379	CHST13	TSS1500
cg09427959	0.731	0.749	0.018	0.018	0.041	12	116520303	MED13L	Body
cg09275291	0.653	0.671	0.018	0.018	0.011	13	25112894		IGR
cg08621778	0.573	0.591	0.018	0.018	0.039	1	202102420	ARL8A	3'UTR
cg08445914	0.824	0.843	0.018	0.018	0.047	3	39308216	CX3CR1	5'UTR
cg07372166	0.126	0.108	-0.018	0.018	0.039	9	79413666	PRUNE2	Body
cg07059115	0.57	0.551	-0.018	0.018	0.031	16	10008382	GRIN2A	Body
cg06346099	0.805	0.788	-0.018	0.018	0.016	6	160103519	SOD2	3'UTR
cg05873124	0.882	0.899	0.018	0.018	0.035	14	61966719	PRKCH	Body
cg05846476	0.585	0.602	0.018	0.018	0.045	6	80655418	ELOVL4	Body
cg05365835	0.844	0.862	0.018	0.018	0.014	12	45567294	PLEKHA9	Body
cg04338890	0.893	0.875	-0.018	0.018	0.034	16	57019755		IGR
cg04013994	0.842	0.86	0.018	0.018	0.027	2	817595		IGR
cg03960279	0.866	0.847	-0.018	0.018	0.045	15	80541641		IGR
cg03821354	0.694	0.713	0.018	0.018	0.033	21	43733830	TFF3	Body
cg03259188	0.825	0.843	0.018	0.018	0.027	2	118860242	INSIG2	Body
cg01650137	0.674	0.693	0.018	0.018	0.026	4	153534702		IGR
cg01420348	0.385	0.367	-0.018	0.018	0.002	14	24564966	PCK2	5'UTR
cg01143451	0.594	0.576	-0.018	0.018	0.039	10	1519962	ADARB2	Body
cg01079466	0.861	0.878	0.018	0.018	0.043	17	44111566	KANSL1	Body
cg01071055	0.537	0.52	-0.018	0.018	0.029	19	49184557	SEC1P	Body
cg00556557	0.181	0.163	-0.018	0.018	0.004	21	32609093	TIAM1	Body
cg00157962	0.461	0.443	-0.018	0.018	0.04	1	109102212	FAM102B	TSS1500
cg27618216	0.772	0.755	-0.017	0.017	0.038	11	125703167	PATE4	TSS200
cg27348232	0.881	0.898	0.017	0.017	0.011	1	236004310	LYST	Body
cg27167562	0.668	0.651	-0.017	0.017	0.043	16	1104808		IGR
cg27112470	0.578	0.561	-0.017	0.017	0.037	12	52300015	ACVRL1	TSS1500
cg27098121	0.365	0.348	-0.017	0.017	0.043	13	52393574	LINC00282	Body
cg26492720	0.118	0.101	-0.017	0.017	0.043	13	42534711	KIAA0564	Body
cg26437845	0.233	0.216	-0.017	0.017	0.007	1	11779326	C1orf187	Body
cg26033520	0.74	0.723	-0.017	0.017	0.047	10	74004071		IGR
cg25456728	0.826	0.809	-0.017	0.017	0.038	17	66255048	ARSG	TSS1500
cg25030508	0.708	0.691	-0.017	0.017	0.027	8	134366193		IGR
cg24257490	0.881	0.898	0.017	0.017	0.028	11	62103612	ASRGL1	TSS1500
cg24119798	0.283	0.267	-0.017	0.017	0.017	11	45376874		IGR
cg24097496	0.157	0.14	-0.017	0.017	0.028	1	26615344	UBXN11	Body
cg23861834	0.386	0.368	-0.017	0.017	0.048	10	127557231	DHX32	Body
cg23557545	0.159	0.143	-0.017	0.017	0.006	6	11009768	ELOVL2	Body
cg23439404	0.694	0.677	-0.017	0.017	0.005	1	209829322		IGR
cg23236689	0.802	0.785	-0.017	0.017	0.038	2	121825388		IGR
cg23149300	0.229	0.212	-0.017	0.017	0.01	10	36958940		IGR
cg22971407	0.9	0.883	-0.017	0.017	0.045	16	2416574	ABCA17P	Body
cg22711082	0.275	0.258	-0.017	0.017	0.048	1	16396781	FAM131C	Body
cg21933869	0.636	0.619	-0.017	0.017	0.024	12	55454333		IGR
cg21905819	0.915	0.932	0.017	0.017	0.046	17	5972032		IGR
cg21857724	0.365	0.347	-0.017	0.017	0.039	2	231523609		IGR
cg21850722	0.228	0.211	-0.017	0.017	0.044	1	64558474	ROR1	Body
cg21818059	0.252	0.236	-0.017	0.017	0.043	12	121839024	RNF34	5'UTR
cg21241889	0.284	0.267	-0.017	0.017	0.039	9	123690658	TRAF1	TSS1500
cg20464973	0.167	0.149	-0.017	0.017	0.009	22	24952920	SNRPD3	5'UTR
cg20434525	0.845	0.862	0.017	0.017	0.011	11	112455774		IGR
cg20293994	0.256	0.239	-0.017	0.017	0.016	20	37435978	PPP1R16B	5'UTR
cg20264788	0.713	0.696	-0.017	0.017	0.043	22	27870232		IGR
cg20233389	0.118	0.101	-0.017	0.017	0.037	20	21665813	LOC101929608	Body
cg20043057	0.571	0.588	0.017	0.017	0.048	15	42912128	STARD9	Body
cg19743406	0.761	0.778	0.017	0.017	0.033	6	35771838	LHFPL5	TSS1500
cg19530144	0.919	0.903	-0.017	0.017	0.029	6	11077838	ELOVL2-AS1	Body
cg19294507	0.669	0.652	-0.017	0.017	0.035	11	67993651		IGR
cg19137806	0.571	0.588	0.017	0.017	0.048	10	134362170	INPP5A	Body
cg18000326	0.797	0.814	0.017	0.017	0.047	13	27822751		IGR
cg17524250	0.091	0.074	-0.017	0.017	0.042	5	134182458	C5orf24	5'UTR
cg17346974	0.787	0.804	0.017	0.017	0.046	19	17291736	MYO9B	ExonBnd
cg17177213	0.476	0.493	0.017	0.017	0.048	7	126987682		IGR
cg17063957	0.868	0.885	0.017	0.017	0.047	2	101903053	RNF149	Body
cg16972291	0.52	0.503	-0.017	0.017	0.048	16	86374020	LINC00917	Body
cg16435488	0.83	0.848	0.017	0.017	0.043	15	101715463		IGR
cg16322513	0.297	0.28	-0.017	0.017	0.041	9	92096295		IGR
cg16246425	0.793	0.81	0.017	0.017	0.041	3	169758473	GPR160	5'UTR
cg16147159	0.626	0.609	-0.017	0.017	0.021	19	16726291	MED26	Body
cg15985709	0.671	0.688	0.017	0.017	0.047	5	14385424	TRIO	Body
cg15842109	0.856	0.873	0.017	0.017	0.043	2	26320483	RAB10	Body
cg15657055	0.702	0.718	0.017	0.017	0.024	2	25064554	ADCY3	ExonBnd
cg15553814	0.895	0.912	0.017	0.017	0.047	1	58450472	DAB1	5'UTR
cg15468302	0.392	0.375	-0.017	0.017	0.027	18	56005118	NEDD4L	Body
cg15363053	0.863	0.88	0.017	0.017	0.000958	8	118971677	EXT1	Body
cg15289257	0.917	0.9	-0.017	0.017	0.019	2	206082964	PARD3B	Body
cg15168450	0.883	0.899	0.017	0.017	0.043	6	131650733		IGR
cg15147792	0.325	0.307	-0.017	0.017	0.018	12	91826056		IGR
cg14952949	0.112	0.094	-0.017	0.017	0.044	12	81109806	MYF5	TSS1500
cg14827056	0.69	0.707	0.017	0.017	0.033	8	141550539	EIF2C2	Body
cg14747453	0.54	0.523	-0.017	0.017	0.05	1	40063592		IGR
cg14195027	0.679	0.662	-0.017	0.017	0.036	1	21901685	ALPL	Body
cg14185037	0.736	0.754	0.017	0.017	0.04	14	23615334	SLC7A8	5'UTR
cg14022501	0.405	0.389	-0.017	0.017	0.045	9	137335080		IGR
cg13930219	0.356	0.339	-0.017	0.017	0.038	1	147171958		IGR
cg13861536	0.659	0.641	-0.017	0.017	0.047	1	180904914	KIAA1614	Body
cg13724812	0.423	0.439	0.017	0.017	0.024	3	30689835	TGFBR2	Body
cg12622020	0.232	0.214	-0.017	0.017	0.045	2	173998361	ZAK	Body
cg12486533	0.241	0.224	-0.017	0.017	0.037	8	22021530	BMP1	TSS1500
cg11579412	0.778	0.795	0.017	0.017	0.022	2	8725939		IGR
cg09878855	0.937	0.92	-0.017	0.017	0.048	11	122180195		IGR
cg09790270	0.214	0.197	-0.017	0.017	0.044	1	205774639	SLC41A1	Body
cg09438113	0.525	0.508	-0.017	0.017	0.045	8	82545688		IGR
cg09127472	0.874	0.858	-0.017	0.017	0.044	8	117371761		IGR
cg08599437	0.813	0.796	-0.017	0.017	0.025	22	28033286		IGR
cg08049713	0.659	0.642	-0.017	0.017	0.036	6	168135167		IGR
cg07827972	0.914	0.931	0.017	0.017	0.028	12	125288649	SCARB1	Body
cg07331906	0.411	0.395	-0.017	0.017	0.033	1	92037397		IGR
cg06942514	0.834	0.85	0.017	0.017	0.032	14	91140734	TTC7B	Body
cg06543101	0.517	0.5	-0.017	0.017	0.024	6	39290342	KCNK16	TSS200
cg05894905	0.88	0.863	-0.017	0.017	0.042	6	132520915		IGR
cg05322916	0.204	0.188	-0.017	0.017	0.046	6	36880416	C6orf89	Body
cg04619137	0.721	0.704	-0.017	0.017	0.042	6	155425325	TIAM2	5'UTR
cg03832575	0.268	0.251	-0.017	0.017	0.042	4	3371552	RGS12	TSS200
cg03791239	0.882	0.899	0.017	0.017	0.036	20	20388777	RALGAPA2	Body
cg03625953	0.817	0.834	0.017	0.017	0.045	17	1975218	SMG6	Body
cg03545101	0.205	0.188	-0.017	0.017	0.028	4	109894258	COL25A1	Body
cg02284850	0.869	0.886	0.017	0.017	0.044	20	520296	CSNK2A1	5'UTR
cg01821029	0.859	0.876	0.017	0.017	0.027	16	31109876		IGR
cg01789792	0.432	0.415	-0.017	0.017	0.033	1	858547		IGR
cg01356400	0.829	0.846	0.017	0.017	0.042	6	135522895	MYB	ExonBnd
cg01209023	0.21	0.193	-0.017	0.017	0.024	11	61733046	FTH1	Body
cg01147359	0.671	0.654	-0.017	0.017	0.039	22	35880037		IGR
cg01137128	0.796	0.812	0.017	0.017	0.015	13	100166327	TM9SF2	Body
cg01010913	0.444	0.427	-0.017	0.017	0.049	18	10400704		IGR
cg00637015	0.566	0.583	0.017	0.017	0.046	1	31468126	PUM1	Body
cg00515666	0.477	0.494	0.017	0.017	0.045	12	76883755	OSBPL8	5'UTR
cg00026553	0.788	0.805	0.017	0.017	0.037	15	90562839	ZNF710	5'UTR
cg27585359	0.43	0.414	-0.016	0.016	0.031	5	120020561	PRR16	Body
cg27509552	0.776	0.76	-0.016	0.016	0.019	10	77143458	ZNF503	Body
cg27395269	0.87	0.886	0.016	0.016	0.036	17	81007603	B3GNTL1	Body
cg27257874	0.789	0.805	0.016	0.016	0.048	9	80472141	GNAQ	Body
cg27160655	0.382	0.367	-0.016	0.016	0.035	12	76294691		IGR
cg26924646	0.372	0.356	-0.016	0.016	0.033	11	47026076	C11orf49	Body
cg26897524	0.894	0.878	-0.016	0.016	0.031	1	209700940		IGR
cg26861209	0.93	0.914	-0.016	0.016	0.027	3	5015111	BHLHE40-AS1	Body
cg26734930	0.675	0.659	-0.016	0.016	0.041	8	120656427		IGR
cg26683280	0.887	0.871	-0.016	0.016	0.002	11	12159853	MICAL2	TSS200
cg26117032	0.78	0.764	-0.016	0.016	0.036	2	67405398	LOC102800447	Body
cg25747427	0.238	0.222	-0.016	0.016	0.035	15	89561135		IGR
cg25678729	0.634	0.649	0.016	0.016	0.042	18	48571554	SMAD4	5'UTR
cg25021728	0.839	0.823	-0.016	0.016	0.043	7	100011707	ZCWPW1	Body
cg24764013	0.093	0.076	-0.016	0.016	0.016	6	150066979	NUP43	Body
cg24615954	0.585	0.569	-0.016	0.016	0.043	17	29253798	ADAP2	Body
cg24045212	0.789	0.773	-0.016	0.016	0.032	7	2020131	MAD1L1	Body
cg23437110	0.807	0.791	-0.016	0.016	0.04	10	114073484	GUCY2GP	Body
cg22356814	0.663	0.678	0.016	0.016	0.043	1	54448011		IGR
cg22135704	0.79	0.805	0.016	0.016	0.023	11	46685021	KIAA0652	Body
cg21919718	0.849	0.865	0.016	0.016	0.034	13	114312571	ATP4B	TSS200
cg21902150	0.859	0.875	0.016	0.016	0.035	9	17793844	SH3GL2	Body
cg21849875	0.743	0.727	-0.016	0.016	0.042	5	178551628	ADAMTS2	Body
cg21198055	0.726	0.742	0.016	0.016	0.05	19	55860043		IGR
cg20552220	0.539	0.523	-0.016	0.016	0.028	8	102876411	NCALD	5'UTR
cg20262587	0.871	0.855	-0.016	0.016	0.043	18	23097828		IGR
cg20249277	0.74	0.755	0.016	0.016	0.011	7	112120877	C7orf53	TSS200
cg20018618	0.813	0.829	0.016	0.016	0.04	6	157819496	ZDHHC14	Body
cg19682801	0.899	0.883	-0.016	0.016	0.046	8	102778218	NCALD	5'UTR
cg19537443	0.17	0.154	-0.016	0.016	0.013	4	90220737	GPRIN3	5'UTR
cg19267205	0.379	0.363	-0.016	0.016	0.027	1	9781963	PIK3CD	Body
cg18818531	0.361	0.344	-0.016	0.016	0.03	11	65668277	FOSL1	TSS1500
cg18114034	0.867	0.85	-0.016	0.016	0.049	3	99415572	COL8A1	5'UTR
cg17763454	0.889	0.905	0.016	0.016	0.042	10	116630606	FAM160B1	Body
cg17036528	0.827	0.843	0.016	0.016	0.047	3	9483679	SETD5	Body
cg17016922	0.886	0.87	-0.016	0.016	0.044	5	141195365		IGR
cg16797148	0.847	0.863	0.016	0.016	0.021	16	28969755	MIR4517	TSS200
cg16736612	0.797	0.813	0.016	0.016	0.033	3	49316785	USP4	Body
cg16285941	0.492	0.476	-0.016	0.016	0.018	8	144212930		IGR
cg15872079	0.521	0.505	-0.016	0.016	0.034	3	32442229	CMTM7	Body
cg15786972	0.81	0.826	0.016	0.016	0.02	11	67050236	ADRBK1	ExonBnd
cg15737218	0.851	0.867	0.016	0.016	0.01	7	117793361		IGR
cg15608754	0.856	0.872	0.016	0.016	0.035	5	112831302		IGR
cg15274309	0.836	0.852	0.016	0.016	0.012	11	114123605		IGR
cg15144898	0.879	0.895	0.016	0.016	0.028	14	76956941	ESRRB	Body
cg14976391	0.445	0.461	0.016	0.016	0.046	11	119181492	MCAM	Body
cg14817501	0.765	0.781	0.016	0.016	0.017	12	132348357		IGR
cg14802481	0.862	0.846	-0.016	0.016	0.046	6	76562746	MYO6	Body
cg14729755	0.314	0.298	-0.016	0.016	0.025	9	35619819	CD72	TSS1500
cg14653326	0.893	0.909	0.016	0.016	0.037	1	8449835	RERE	5'UTR
cg13703804	0.21	0.194	-0.016	0.016	0.045	11	35187061	CD44	Body
cg12681745	0.803	0.787	-0.016	0.016	0.048	4	90229846	GPRIN3	TSS1500
cg12572827	0.882	0.898	0.016	0.016	0.028	12	15125509	PDE6H	TSS1500
cg12282562	0.806	0.823	0.016	0.016	0.043	6	121970656		IGR
cg11952077	0.919	0.903	-0.016	0.016	0.023	3	126223143	UROC1	Body
cg11820853	0.866	0.883	0.016	0.016	0.048	8	82616060	ZFAND1	Body
cg11531339	0.657	0.641	-0.016	0.016	0.043	2	20069134		IGR
cg11343177	0.82	0.835	0.016	0.016	0.048	7	77321828		IGR
cg11036811	0.838	0.854	0.016	0.016	0.039	3	5078070		IGR
cg10991423	0.877	0.893	0.016	0.016	0.034	4	113222295	ALPK1	5'UTR
cg10429891	0.402	0.386	-0.016	0.016	0.032	1	27963618		IGR
cg10129769	0.817	0.801	-0.016	0.016	0.04	1	110702933	SLC6A17	5'UTR
cg10106965	0.293	0.277	-0.016	0.016	0.037	3	10206258	IRAK2	TSS1500
cg09979523	0.398	0.382	-0.016	0.016	0.044	20	25071315		IGR
cg09597281	0.908	0.893	-0.016	0.016	0.048	8	86260752	CA1	5'UTR
cg09490124	0.882	0.866	-0.016	0.016	0.017	7	105128488	PUS7	Body
cg09314901	0.275	0.26	-0.016	0.016	0.041	10	133576663		IGR
cg08589455	0.843	0.859	0.016	0.016	0.024	11	65489884	RNASEH2C	TSS1500
cg08379828	0.726	0.71	-0.016	0.016	0.032	19	4228543	EBI3	TSS1500
cg08261702	0.206	0.19	-0.016	0.016	0.031	7	150103112	LOC728743	Body
cg08017911	0.932	0.916	-0.016	0.016	0.047	4	84526934	AGPAT9	3'UTR
cg07819011	0.543	0.526	-0.016	0.016	0.029	17	72358722	BTBD17	TSS1500
cg07654864	0.841	0.857	0.016	0.016	0.05	16	19183628	SYT17	Body
cg07393570	0.926	0.909	-0.016	0.016	0.043	1	172863499		IGR
cg07203942	0.904	0.888	-0.016	0.016	0.038	4	99976972	METAP1	Body
cg07081724	0.262	0.246	-0.016	0.016	0.016	1	160808959	CD244	Body
cg06911187	0.823	0.839	0.016	0.016	0.021	17	80988709	B3GNTL1	Body
cg06739059	0.303	0.288	-0.016	0.016	0.041	2	96991826	ITPRIPL1	5'UTR
cg05473871	0.148	0.133	-0.016	0.016	0.05	19	1513513	ADAMTSL5	TSS1500
cg05388110	0.766	0.75	-0.016	0.016	0.032	15	74217125	LOXL1-AS1	Body
cg05362160	0.893	0.909	0.016	0.016	0.042	6	159586768		IGR
cg05299572	0.288	0.272	-0.016	0.016	0.012	1	151019926	C1orf56	TSS1500
cg05231706	0.876	0.892	0.016	0.016	0.016	7	6441810	RAC1	Body
cg04999902	0.628	0.644	0.016	0.016	0.029	17	47577854	NGFR	Body
cg04811413	0.826	0.841	0.016	0.016	0.031	5	60573761		IGR
cg03430605	0.911	0.895	-0.016	0.016	0.033	6	38099768	ZFAND3	Body
cg03362174	0.062	0.078	0.016	0.016	0.016	2	26893188		IGR
cg01664864	0.394	0.41	0.016	0.016	0.021	14	102027677	DIO3	TSS200
cg01330720	0.817	0.833	0.016	0.016	0.02	11	118973949	DPAGT1	TSS1500
cg27089226	0.092	0.077	-0.015	0.015	0.022	3	195907142		IGR
cg26942477	0.348	0.333	-0.015	0.015	0.047	2	173984917	ZAK	Body
cg26282566	0.083	0.068	-0.015	0.015	0.035	5	140186580	PCDHA2	Body
cg25870663	0.864	0.849	-0.015	0.015	0.049	19	56331640	NLRP11	5'UTR
cg24760023	0.884	0.899	0.015	0.015	0.024	6	27215053	PRSS16	TSS1500
cg24704554	0.638	0.653	0.015	0.015	0.044	12	26926509	ITPR2	Body
cg24516551	0.325	0.31	-0.015	0.015	0.046	18	19794835		IGR
cg24310959	0.643	0.628	-0.015	0.015	0.029	20	37054880	LOC388796	Body
cg24110396	0.732	0.717	-0.015	0.015	0.043	10	35589246	CCNY	5'UTR
cg23964061	0.813	0.828	0.015	0.015	0.023	1	94776167		IGR
cg23523480	0.893	0.878	-0.015	0.015	0.027	5	153204284		IGR
cg23195373	0.175	0.16	-0.015	0.015	0.049	19	45954891		IGR
cg22072216	0.62	0.605	-0.015	0.015	0.041	5	133772283		IGR
cg21959553	0.845	0.86	0.015	0.015	0.038	20	46311195	SULF2	Body
cg21640749	0.774	0.789	0.015	0.015	0.03	17	72709731	RAB37	Body
cg21063500	0.733	0.719	-0.015	0.015	0.046	7	100208785	MOSPD3	TSS1500
cg20964588	0.411	0.396	-0.015	0.015	0.043	10	35173716		IGR
cg20817100	0.722	0.737	0.015	0.015	0.015	17	27889938	ABHD15	Body
cg20676580	0.759	0.774	0.015	0.015	0.039	19	44115063	SRRM5	TSS1500
cg20667709	0.832	0.847	0.015	0.015	0.026	2	237016425	AGAP1	Body
cg19821724	0.227	0.213	-0.015	0.015	0.009	19	14474709		IGR
cg19230532	0.649	0.664	0.015	0.015	0.037	3	185429425	IGF2BP2	Body
cg19210352	0.813	0.828	0.015	0.015	0.047	16	3793643	CREBBP	Body
cg19141132	0.933	0.949	0.015	0.015	0.023	2	219080920	ARPC2	TSS1500
cg19099047	0.846	0.862	0.015	0.015	0.03	11	34455805		IGR
cg18954093	0.777	0.762	-0.015	0.015	0.034	20	19895029	RIN2	Body
cg18806980	0.901	0.887	-0.015	0.015	0.044	16	84438123	ATP2C2	Body
cg18605230	0.87	0.886	0.015	0.015	0.015	22	37423702	MPST	Body
cg18584395	0.152	0.136	-0.015	0.015	0.02	14	23030495		IGR
cg18385457	0.877	0.892	0.015	0.015	0.012	15	75868693	PTPN9	Body
cg18282041	0.892	0.907	0.015	0.015	0.01	2	47316605	C2orf61	Body
cg18231614	0.904	0.92	0.015	0.015	0.003	11	113558886	TMPRSS5	3'UTR
cg17999280	0.825	0.84	0.015	0.015	0.046	6	161557748	AGPAT4	Body
cg17023034	0.749	0.734	-0.015	0.015	0.015	2	152919487	CACNB4	Body
cg16941430	0.457	0.442	-0.015	0.015	0.037	6	45678413		IGR
cg16922039	0.332	0.348	0.015	0.015	0.048	18	12287385		IGR
cg16769813	0.841	0.856	0.015	0.015	0.024	12	31361295		IGR
cg16692561	0.928	0.913	-0.015	0.015	0.05	2	39135866		IGR
cg16400154	0.822	0.837	0.015	0.015	0.024	6	102068556	GRIK2	Body
cg16346735	0.717	0.703	-0.015	0.015	0.044	8	134215151	WISP1	Body
cg15826479	0.338	0.323	-0.015	0.015	0.024	17	78806493	RPTOR	Body
cg15717212	0.145	0.13	-0.015	0.015	0.038	19	43942802		IGR
cg14821871	0.725	0.741	0.015	0.015	0.039	8	142264923	SLC45A4	TSS200
cg14714087	0.345	0.33	-0.015	0.015	0.043	19	1661087		IGR
cg14640513	0.555	0.54	-0.015	0.015	0.04	15	59467284	MYO1E	Body
cg14574579	0.128	0.113	-0.015	0.015	0.028	21	43541201	UMODL1	ExonBnd
cg14298020	0.898	0.883	-0.015	0.015	0.034	6	29712462	LOC285830	Body
cg14233565	0.889	0.874	-0.015	0.015	0.047	18	34274098	FHOD3	Body
cg13933592	0.895	0.88	-0.015	0.015	0.047	6	75228935	LOC101928516	Body
cg13877312	0.797	0.783	-0.015	0.015	0.029	6	34698196		IGR
cg13091627	0.181	0.166	-0.015	0.015	0.005	1	153518476	S100A4	TSS200
cg12531412	0.895	0.88	-0.015	0.015	0.021	3	185500227	IGF2BP2	Body
cg11715517	0.884	0.869	-0.015	0.015	0.017	9	113803034		IGR
cg11699912	0.876	0.891	0.015	0.015	0.041	15	26957675	GABRB3	Body
cg11303900	0.13	0.115	-0.015	0.015	0.023	8	142255289	SLC45A4	Body
cg11139010	0.901	0.916	0.015	0.015	0.043	10	103363015	DPCD	Body
cg10479590	0.799	0.814	0.015	0.015	0.014	2	152680428	ARL5A	Body
cg10183989	0.551	0.536	-0.015	0.015	0.045	14	69289150		IGR
cg09779589	0.89	0.875	-0.015	0.015	0.028	5	54430727	CDC20B	Body
cg09726239	0.196	0.181	-0.015	0.015	0.024	3	119866176		IGR
cg09327381	0.684	0.699	0.015	0.015	0.045	17	4704576		IGR
cg08975915	0.648	0.663	0.015	0.015	0.022	12	90050928	ATP2B1	TSS1500
cg08710469	0.794	0.809	0.015	0.015	0.047	1	156856513		IGR
cg08361278	0.617	0.602	-0.015	0.015	0.027	9	137359193		IGR
cg08219003	0.685	0.67	-0.015	0.015	0.036	16	19165392		IGR
cg07358876	0.318	0.303	-0.015	0.015	0.026	2	30955634	CAPN13	Body
cg06446886	0.782	0.797	0.015	0.015	0.034	19	14380224		IGR
cg06245181	0.783	0.798	0.015	0.015	0.031	16	89186403	ACSF3	Body
cg05679867	0.253	0.238	-0.015	0.015	0.034	12	20574648	PDE3A	Body
cg04929165	0.813	0.828	0.015	0.015	0.025	1	186807235	PLA2G4A	5'UTR
cg04893281	0.903	0.918	0.015	0.015	0.043	10	97732939	ENTPD1-AS1	Body
cg04727951	0.87	0.885	0.015	0.015	0.04	17	55616399	MSI2	Body
cg04626603	0.877	0.891	0.015	0.015	0.014	1	167334850	POU2F1	Body
cg04610667	0.759	0.774	0.015	0.015	0.036	7	75704037		IGR
cg03504039	0.913	0.898	-0.015	0.015	0.039	2	238578435	LRRFIP1	Body
cg03420098	0.81	0.795	-0.015	0.015	0.026	17	10103428		IGR
cg02816091	0.796	0.812	0.015	0.015	0.038	19	10875026	DNM2	Body
cg01893100	0.886	0.901	0.015	0.015	0.005	3	167799377	GOLIM4	Body
cg01865773	0.883	0.898	0.015	0.015	0.024	14	56051255	KTN1	5'UTR
cg01053709	0.864	0.849	-0.015	0.015	0.046	6	148846474	SASH1	Body
cg00966255	0.906	0.891	-0.015	0.015	0.041	16	10479562		IGR
cg00956496	0.867	0.852	-0.015	0.015	0.011	2	82234446		IGR
cg00650977	0.847	0.862	0.015	0.015	0.05	22	40785124	SGSM3	5'UTR
cg00324592	0.671	0.656	-0.015	0.015	0.038	8	42914541	FNTA	Body
cg27562023	0.913	0.899	-0.014	0.014	0.042	17	201675	RPH3AL	5'UTR
cg27536755	0.879	0.894	0.014	0.014	0.042	7	8330720	LOC100505938	Body
cg26560699	0.885	0.871	-0.014	0.014	0.04	5	171918659		IGR
cg26515799	0.161	0.147	-0.014	0.014	0.037	22	42083886	SNU13	5'UTR
cg25937862	0.898	0.912	0.014	0.014	0.034	17	60703660	MRC2	TSS1500
cg25678125	0.352	0.338	-0.014	0.014	0.048	2	86114676	ST3GAL5	Body
cg25581843	0.845	0.859	0.014	0.014	0.019	8	66678844	PDE7A	Body
cg24911198	0.537	0.523	-0.014	0.014	0.032	10	105451331	SH3PXD2A	Body
cg24525065	0.879	0.893	0.014	0.014	0.032	3	140272738	CLSTN2	Body
cg24225444	0.891	0.905	0.014	0.014	0.016	20	56223596	PMEPA1	3'UTR
cg24213184	0.897	0.91	0.014	0.014	0.05	9	72288470	APBA1	TSS1500
cg23827805	0.15	0.136	-0.014	0.014	0.038	5	40754778	TTC33	5'UTR
cg23293746	0.912	0.899	-0.014	0.014	0.021	13	96666900	UGGT2	Body
cg23163523	0.921	0.907	-0.014	0.014	0.032	6	122994797	PKIB	5'UTR
cg22934514	0.948	0.934	-0.014	0.014	0.031	2	97653439	FAM178B	TSS1500
cg22445424	0.907	0.894	-0.014	0.014	0.03	12	76119373		IGR
cg22321808	0.811	0.824	0.014	0.014	0.022	2	47257584	TTC7A	Body
cg22282265	0.813	0.827	0.014	0.014	0.041	11	44582836		IGR
cg21837953	0.878	0.893	0.014	0.014	0.038	10	123780024	TACC2	5'UTR
cg21760128	0.908	0.894	-0.014	0.014	0.038	3	45427603		IGR
cg21625345	0.327	0.313	-0.014	0.014	0.039	17	7297164	PLSCR3	Body
cg21565994	0.861	0.847	-0.014	0.014	0.048	4	54722397		IGR
cg20796607	0.864	0.879	0.014	0.014	0.036	1	93268925		IGR
cg20719238	0.81	0.824	0.014	0.014	0.011	17	48539221	ACSF2	Body
cg20522006	0.863	0.849	-0.014	0.014	0.047	11	1097259	MUC2	Body
cg20493906	0.244	0.23	-0.014	0.014	0.025	4	106113303	TET2	5'UTR
cg20416179	0.868	0.881	0.014	0.014	0.038	6	150690143	IYD	5'UTR
cg20324784	0.892	0.878	-0.014	0.014	0.048	10	74436268		IGR
cg20299744	0.2	0.185	-0.014	0.014	0.024	22	39714752	RPL3	Body
cg20099552	0.167	0.153	-0.014	0.014	0.039	3	88068427		IGR
cg19280785	0.112	0.099	-0.014	0.014	0.037	3	134340945	KY	Body
cg19210342	0.886	0.872	-0.014	0.014	0.039	10	23640730		IGR
cg19015951	0.112	0.097	-0.014	0.014	0.028	10	98130398	TLL2	Body
cg19005390	0.859	0.845	-0.014	0.014	0.047	13	110852582	COL4A1	Body
cg18919017	0.903	0.917	0.014	0.014	0.043	5	146796877	DPYSL3	Body
cg18676885	0.79	0.805	0.014	0.014	0.043	3	42262953	TRAK1	Body
cg18432447	0.872	0.885	0.014	0.014	0.033	11	63613159	MARK2	Body
cg18141902	0.69	0.676	-0.014	0.014	0.047	1	2781275		IGR
cg17999927	0.825	0.84	0.014	0.014	0.028	17	53382665	HLF	Body
cg17590138	0.866	0.853	-0.014	0.014	0.021	2	23645782	KLHL29	5'UTR
cg17544208	0.216	0.202	-0.014	0.014	0.019	9	116342094	RGS3	Body
cg17532497	0.896	0.882	-0.014	0.014	0.042	21	36608456		IGR
cg16777216	0.922	0.908	-0.014	0.014	0.046	2	23602341		IGR
cg16534913	0.921	0.908	-0.014	0.014	0.047	18	76951709	ATP9B	Body
cg16461248	0.894	0.907	0.014	0.014	0.03	12	131530087	GPR133	Body
cg16057507	0.53	0.516	-0.014	0.014	0.04	2	238507185		IGR
cg15862397	0.919	0.905	-0.014	0.014	0.01	10	133488821		IGR
cg15766097	0.872	0.859	-0.014	0.014	0.036	5	178616066	ADAMTS2	Body
cg14262506	0.515	0.501	-0.014	0.014	0.043	1	23859668		IGR
cg13808592	0.911	0.897	-0.014	0.014	0.029	2	164206540		IGR
cg13647861	0.798	0.784	-0.014	0.014	0.021	17	79899569	MYADML2	Body
cg13399872	0.9	0.914	0.014	0.014	0.025	3	44840994	KIF15	Body
cg13326844	0.926	0.912	-0.014	0.014	0.032	6	163662864	PACRG	Body
cg13320630	0.826	0.839	0.014	0.014	0.04	9	130149262	GARNL3	Body
cg13292777	0.223	0.209	-0.014	0.014	0.048	11	34196220	ABTB2	Body
cg13027727	0.528	0.514	-0.014	0.014	0.029	11	61302112	SYT7	Body
cg12967093	0.37	0.356	-0.014	0.014	0.047	2	218621493	DIRC3	TSS200
cg12428797	0.176	0.162	-0.014	0.014	0.047	8	144678360	EEF1D	5'UTR
cg12012404	0.082	0.067	-0.014	0.014	0.032	8	74903915	LY96	Body
cg11906740	0.862	0.875	0.014	0.014	0.031	18	24198002	KCTD1	Body
cg11642377	0.13	0.116	-0.014	0.014	0.049	7	8480779	NXPH1	Body
cg11336539	0.198	0.184	-0.014	0.014	0.037	1	28994987	GMEB1	TSS1500
cg11017935	0.902	0.916	0.014	0.014	0.021	3	17177946		IGR
cg10901905	0.789	0.775	-0.014	0.014	0.046	3	66479376	LRIG1	Body
cg10226902	0.096	0.082	-0.014	0.014	0.022	21	34733789		IGR
cg10138656	0.547	0.533	-0.014	0.014	0.048	18	33958392	FHOD3	Body
cg09918225	0.831	0.845	0.014	0.014	0.029	4	78053357		IGR
cg09616575	0.893	0.907	0.014	0.014	0.039	19	10918939	DNM2	Body
cg09137511	0.829	0.815	-0.014	0.014	0.043	2	234728931	MROH2A	Body
cg09012269	0.211	0.198	-0.014	0.014	0.049	10	77664790	C10orf11	Body
cg08996521	0.119	0.104	-0.014	0.014	0.002	3	50649994	CISH	TSS1500
cg08765910	0.104	0.09	-0.014	0.014	0.007	8	56684663	TMEM68	5'UTR
cg08120071	0.655	0.641	-0.014	0.014	0.043	16	2082745	SLC9A3R2	TSS1500
cg07910065	0.904	0.918	0.014	0.014	0.01	10	4230752		IGR
cg07158530	0.483	0.47	-0.014	0.014	0.048	3	50476083	CACNA2D2	Body
cg07030794	0.807	0.821	0.014	0.014	0.036	17	72589110	CD300LD	TSS1500
cg06861243	0.914	0.9	-0.014	0.014	0.042	10	23665224		IGR
cg06728103	0.214	0.201	-0.014	0.014	0.029	12	93930699		IGR
cg06427395	0.744	0.758	0.014	0.014	0.039	12	44870441		IGR
cg06272854	0.137	0.123	-0.014	0.014	0.04	11	22850115	SVIP	Body
cg05987114	0.405	0.391	-0.014	0.014	0.048	6	20565154	CDKAL1	Body
cg05960182	0.114	0.1	-0.014	0.014	0.05	1	16160360		IGR
cg05856398	0.857	0.871	0.014	0.014	0.013	7	122338985	RNF133	5'UTR
cg05552814	0.931	0.916	-0.014	0.014	0.025	3	139629229		IGR
cg05220879	0.866	0.852	-0.014	0.014	0.034	22	27928014		IGR
cg04836940	0.874	0.888	0.014	0.014	0.034	14	103226877		IGR
cg04568559	0.073	0.06	-0.014	0.014	0.026	4	6262323		IGR
cg04464263	0.269	0.255	-0.014	0.014	0.048	7	23978794		IGR
cg04134031	0.208	0.194	-0.014	0.014	0.043	8	143545236	BAI1	TSS200
cg03989749	0.886	0.9	0.014	0.014	0.027	5	3386653		IGR
cg03740556	0.79	0.804	0.014	0.014	0.039	11	110442424		IGR
cg03547924	0.853	0.867	0.014	0.014	0.043	20	34025927	GDF5	1stExon
cg03384047	0.894	0.908	0.014	0.014	0.035	6	157357517	ARID1B	Body
cg03235688	0.173	0.16	-0.014	0.014	0.043	11	67771801	UNC93B1	TSS1500
cg02478023	0.518	0.532	0.014	0.014	0.049	19	57351322	MIMT1	TSS1500
cg02423494	0.879	0.893	0.014	0.014	0.016	3	51575480	RAD54L2	TSS200
cg02068232	0.891	0.905	0.014	0.014	0.047	10	98201097	TLL2	Body
cg01854097	0.279	0.265	-0.014	0.014	0.041	15	75917094	SNUPN	5'UTR
cg01347529	0.171	0.156	-0.014	0.014	0.024	1	92495342	EPHX4	TSS200
cg00635674	0.84	0.854	0.014	0.014	0.047	15	72490448	GRAMD2	TSS1500
cg00617776	0.876	0.891	0.014	0.014	0.017	3	36878751	TRANK1	Body
cg00172979	0.68	0.665	-0.014	0.014	0.048	19	19549603	GATAD2A	5'UTR
cg00013684	0.184	0.17	-0.014	0.014	0.033	20	30279646	BCL2L1	Body
cg27657363	0.827	0.84	0.013	0.013	0.043	22	39788876		IGR
cg27618483	0.855	0.868	0.013	0.013	0.029	2	155433424		IGR
cg27594248	0.79	0.777	-0.013	0.013	0.035	20	46489195		IGR
cg27413462	0.202	0.215	0.013	0.013	0.044	11	14993866	CALCA	TSS200
cg26890407	0.873	0.886	0.013	0.013	0.021	10	949494	LARP4B	5'UTR
cg26527984	0.658	0.645	-0.013	0.013	0.036	17	73761562	GALK1	TSS1500
cg26386189	0.487	0.475	-0.013	0.013	0.021	11	1706902	HCCA2	Body
cg26335779	0.188	0.175	-0.013	0.013	0.026	9	133005580		IGR
cg25843866	0.097	0.084	-0.013	0.013	0.038	6	168079818		IGR
cg25602071	0.89	0.904	0.013	0.013	0.033	6	143014942		IGR
cg25297790	0.937	0.924	-0.013	0.013	0.007	15	49106691		IGR
cg25297453	0.732	0.719	-0.013	0.013	0.048	15	82135740		IGR
cg25225379	0.766	0.779	0.013	0.013	0.026	8	143509263		IGR
cg24436927	0.865	0.878	0.013	0.013	0.03	12	115213235		IGR
cg23681522	0.886	0.899	0.013	0.013	0.024	17	10562636		IGR
cg23473546	0.849	0.862	0.013	0.013	0.038	8	117240469	LINC00536	Body
cg23437216	0.522	0.509	-0.013	0.013	0.043	12	49491879	LMBR1L	Body
cg23425071	0.751	0.738	-0.013	0.013	0.044	17	77866822		IGR
cg22839394	0.918	0.905	-0.013	0.013	0.041	7	40397500	SUGCT	Body
cg22386425	0.803	0.816	0.013	0.013	0.042	7	98676798	SMURF1	Body
cg21387428	0.635	0.622	-0.013	0.013	0.048	11	75430368	MOGAT2	Body
cg21161526	0.209	0.196	-0.013	0.013	0.024	9	123691672		IGR
cg21134630	0.914	0.901	-0.013	0.013	0.044	13	36936716	SPG20	5'UTR
cg20379007	0.584	0.571	-0.013	0.013	0.049	12	53271818		IGR
cg20314442	0.172	0.159	-0.013	0.013	0.023	19	54356384		IGR
cg19998436	0.705	0.692	-0.013	0.013	0.039	2	71003010		IGR
cg18097144	0.854	0.867	0.013	0.013	0.028	2	233923781	INPP5D	TSS1500
cg17975530	0.924	0.911	-0.013	0.013	0.044	6	22055891	CASC15	Body
cg17616537	0.892	0.904	0.013	0.013	0.03	17	46628663	HOXB3	Body
cg17569413	0.942	0.929	-0.013	0.013	0.043	3	70798885		IGR
cg17325206	0.215	0.201	-0.013	0.013	0.028	15	91396109		IGR
cg17004737	0.161	0.148	-0.013	0.013	0.041	6	166832975	RPS6KA2	Body
cg16844433	0.516	0.503	-0.013	0.013	0.044	12	3420331		IGR
cg16594092	0.437	0.424	-0.013	0.013	0.045	5	169911303	KCNIP1	Body
cg15416329	0.22	0.233	0.013	0.013	0.023	14	74706016	VSX2	TSS200
cg15400039	0.827	0.814	-0.013	0.013	0.047	1	30850815		IGR
cg15323307	0.936	0.949	0.013	0.013	0.035	4	8666289		IGR
cg15268391	0.866	0.879	0.013	0.013	0.045	4	129776383	JADE1	Body
cg15253741	0.816	0.829	0.013	0.013	0.043	7	29372864	CHN2	Body
cg15201153	0.886	0.899	0.013	0.013	0.034	1	180945686	STX6	3'UTR
cg14910162	0.907	0.894	-0.013	0.013	0.046	5	88057040	MEF2C	Body
cg14634900	0.877	0.864	-0.013	0.013	0.039	2	202870035		IGR
cg14223001	0.919	0.932	0.013	0.013	0.014	11	44978881		IGR
cg14002520	0.926	0.913	-0.013	0.013	0.031	1	32300270		IGR
cg13883981	0.872	0.884	0.013	0.013	0.02	3	78162085		IGR
cg13709640	0.79	0.777	-0.013	0.013	0.043	14	90909428		IGR
cg13417335	0.885	0.898	0.013	0.013	0.026	10	13632999	PRPF18	Body
cg13213089	0.921	0.934	0.013	0.013	0.01	12	45722113	ANO6	Body
cg13088089	0.243	0.23	-0.013	0.013	0.033	20	34079093	CEP250	Body
cg12693641	0.322	0.309	-0.013	0.013	0.044	11	61349543	SYT7	TSS1500
cg12687886	0.758	0.772	0.013	0.013	0.042	3	14200205	XPC	Body
cg11949606	0.852	0.865	0.013	0.013	0.023	21	34096277	SYNJ1	Body
cg11937577	0.924	0.91	-0.013	0.013	0.033	17	46661340		IGR
cg11292536	0.877	0.89	0.013	0.013	0.022	4	151260569	LRBA	Body
cg10830544	0.273	0.26	-0.013	0.013	0.046	1	180554833		IGR
cg10399899	0.78	0.767	-0.013	0.013	0.046	20	62705081	RGS19	3'UTR
cg10380643	0.751	0.738	-0.013	0.013	0.037	1	1356764	LOC441869	TSS200
cg10331263	0.286	0.273	-0.013	0.013	0.023	3	140998267	PXYLP1	Body
cg10106857	0.169	0.156	-0.013	0.013	0.045	6	16320655	ATXN1	Body
cg09736194	0.929	0.942	0.013	0.013	0.04	6	143883224	LOC285740	Body
cg09444226	0.785	0.799	0.013	0.013	0.037	12	12887740	APOLD1	Body
cg09342011	0.121	0.108	-0.013	0.013	0.005	9	135382718	C9orf171	Body
cg09192030	0.669	0.682	0.013	0.013	0.034	7	7682912	RPA3	5'UTR
cg08748036	0.118	0.105	-0.013	0.013	0.023	18	13577725	LDLRAD4	Body
cg08594696	0.82	0.833	0.013	0.013	0.043	8	125491085	RNF139	Body
cg08472937	0.896	0.883	-0.013	0.013	0.033	22	49914160	C22orf34	Body
cg08426369	0.885	0.898	0.013	0.013	0.035	2	60753602	BCL11A	Body
cg08403811	0.864	0.877	0.013	0.013	0.035	12	6673087	NOP2	Body
cg08328085	0.16	0.146	-0.013	0.013	0.039	16	50717571		IGR
cg07719898	0.814	0.827	0.013	0.013	0.043	1	200274728		IGR
cg07697815	0.394	0.382	-0.013	0.013	0.046	19	4185751	ANKRD24	5'UTR
cg06887400	0.884	0.897	0.013	0.013	0.023	1	36946448	CSF3R	5'UTR
cg06823122	0.105	0.093	-0.013	0.013	0.05	3	109525734		IGR
cg06757465	0.858	0.871	0.013	0.013	0.046	11	17425829	ABCC8	Body
cg06700063	0.121	0.108	-0.013	0.013	0.046	2	1158609	SNTG2	Body
cg06672051	0.296	0.284	-0.013	0.013	0.041	10	91020467		IGR
cg06643679	0.924	0.912	-0.013	0.013	0.037	11	45362186		IGR
cg06179054	0.83	0.818	-0.013	0.013	0.018	2	2883407		IGR
cg05712475	0.192	0.179	-0.013	0.013	0.02	10	98411851	PIK3AP1	Body
cg05161374	0.793	0.78	-0.013	0.013	0.048	16	22211117		IGR
cg05135107	0.752	0.739	-0.013	0.013	0.047	19	55219600	LILRP2	Body
cg04998977	0.813	0.8	-0.013	0.013	0.018	4	6010571		IGR
cg04892447	0.805	0.818	0.013	0.013	0.02	16	87429184	MAP1LC3B	Body
cg04467798	0.897	0.91	0.013	0.013	0.047	17	8242147	ODF4	TSS1500
cg04436907	0.103	0.09	-0.013	0.013	0.038	9	131902347	PPP2R4	Body
cg04132236	0.843	0.856	0.013	0.013	0.031	2	61824961		IGR
cg03849279	0.903	0.915	0.013	0.013	0.031	16	67751821	GFOD2	5'UTR
cg03453374	0.826	0.839	0.013	0.013	0.045	6	46000514	CLIC5	Body
cg03238274	0.904	0.892	-0.013	0.013	0.045	2	16190350	GACAT3	TSS200
cg02995791	0.92	0.907	-0.013	0.013	0.04	10	3559223		IGR
cg02758463	0.868	0.881	0.013	0.013	0.029	16	89982122		IGR
cg02670426	0.329	0.316	-0.013	0.013	0.023	7	24859950	OSBPL3	Body
cg02589501	0.856	0.87	0.013	0.013	0.041	4	53523850	USP46	TSS1500
cg02449198	0.885	0.898	0.013	0.013	0.019	15	52216459	LOC100422556	TSS200
cg02014217	0.686	0.674	-0.013	0.013	0.044	4	1015600	FGFRL1	Body
cg01883424	0.784	0.771	-0.013	0.013	0.05	8	40743296	ZMAT4	5'UTR
cg01512034	0.361	0.348	-0.013	0.013	0.027	11	120565897	GRIK4	Body
cg01369725	0.283	0.27	-0.013	0.013	0.012	19	4909267	UHRF1	5'UTR
cg01202600	0.357	0.344	-0.013	0.013	0.037	5	133260191		IGR
cg01038732	0.794	0.807	0.013	0.013	0.047	6	41840757	USP49	TSS1500
cg01034197	0.507	0.493	-0.013	0.013	0.028	10	135071851		IGR
cg00895785	0.894	0.907	0.013	0.013	0.031	6	155027104		IGR
cg00729654	0.176	0.163	-0.013	0.013	0.048	20	31123895		IGR
cg00103778	0.193	0.18	-0.013	0.013	0.043	20	30196041		IGR
cg00044757	0.843	0.856	0.013	0.013	0.037	11	64852994	CDCA5	TSS1500
cg27503398	0.133	0.121	-0.012	0.012	0.034	17	77216699	HRNBP3	5'UTR
cg27404897	0.903	0.915	0.012	0.012	0.043	2	152092933		IGR
cg27401388	0.899	0.911	0.012	0.012	0.031	2	27609356	PPM1G	Body
cg27378200	0.933	0.921	-0.012	0.012	0.048	22	22384807		IGR
cg27352373	0.835	0.847	0.012	0.012	0.034	6	15523043	DTNBP1	3'UTR
cg27262015	0.915	0.902	-0.012	0.012	0.043	4	186733590	SORBS2	TSS1500
cg27053493	0.906	0.894	-0.012	0.012	0.049	1	29823421		IGR
cg27001137	0.767	0.755	-0.012	0.012	0.043	13	113455344	ATP11A	Body
cg26534129	0.82	0.832	0.012	0.012	0.047	1	73100657		IGR
cg26188191	0.898	0.911	0.012	0.012	0.013	16	81570427	CMIP	Body
cg25720022	0.155	0.144	-0.012	0.012	0.021	7	155436454	RBM33	TSS1500
cg25698564	0.135	0.123	-0.012	0.012	0.042	16	66637701	CMTM3	TSS1500
cg25601366	0.827	0.84	0.012	0.012	0.042	17	132826	RPH3AL	Body
cg25538984	0.845	0.832	-0.012	0.012	0.048	5	134389572		IGR
cg25417529	0.723	0.735	0.012	0.012	0.035	19	11289356	KANK2	Body
cg25102136	0.84	0.852	0.012	0.012	0.044	11	121381345	SORL1	Body
cg24685164	0.591	0.579	-0.012	0.012	0.046	2	86586222		IGR
cg24648543	0.784	0.796	0.012	0.012	0.029	12	7456482	ACSM4	TSS1500
cg23918388	0.838	0.85	0.012	0.012	0.039	1	207991593	LOC148696	TSS200
cg23665184	0.864	0.877	0.012	0.012	0.041	6	12325613		IGR
cg23576746	0.92	0.932	0.012	0.012	0.024	2	172644108	SLC25A12	Body
cg23445411	0.68	0.668	-0.012	0.012	0.041	16	57969912	CNGB1	Body
cg23420956	0.855	0.843	-0.012	0.012	0.034	10	11837416		IGR
cg23292259	0.896	0.908	0.012	0.012	0.039	14	39702965	MIA2	TSS200
cg22996670	0.877	0.889	0.012	0.012	0.04	14	84245709		IGR
cg22963554	0.096	0.108	0.012	0.012	0.048	15	79724739	KIAA1024	TSS200
cg22954978	0.811	0.823	0.012	0.012	0.043	6	151228677	MTHFD1L	Body
cg22533639	0.882	0.894	0.012	0.012	0.038	2	1608729		IGR
cg22103559	0.59	0.578	-0.012	0.012	0.05	12	119560627	SRRM4	Body
cg21907071	0.942	0.954	0.012	0.012	0.044	20	42474947		IGR
cg21904701	0.281	0.269	-0.012	0.012	0.014	3	23260929	UBE2E2	Body
cg21736212	0.939	0.927	-0.012	0.012	0.049	8	134029920	TG	Body
cg21426034	0.949	0.937	-0.012	0.012	0.047	9	79132112		IGR
cg21120650	0.787	0.775	-0.012	0.012	0.044	20	35028904	DLGAP4	5'UTR
cg21090806	0.865	0.877	0.012	0.012	0.045	6	143829658	FUCA2	Body
cg20530481	0.876	0.864	-0.012	0.012	0.027	3	110246324		IGR
cg20091215	0.879	0.891	0.012	0.012	0.038	11	46366419	DGKZ	TSS1500
cg19994384	0.2	0.188	-0.012	0.012	0.043	10	44436485		IGR
cg19657303	0.872	0.884	0.012	0.012	0.04	18	13544068	LDLRAD4	Body
cg19229991	0.864	0.875	0.012	0.012	0.015	12	18242549	RERGL	5'UTR
cg18822036	0.855	0.866	0.012	0.012	0.044	8	131371659	ASAP1	Body
cg18721802	0.085	0.073	-0.012	0.012	0.038	17	46048201	CDK5RAP3	TSS200
cg18504653	0.887	0.899	0.012	0.012	0.031	4	113339368	ALPK1	Body
cg18399544	0.875	0.887	0.012	0.012	0.003	8	17767590		IGR
cg17772518	0.917	0.905	-0.012	0.012	0.037	3	65960521	MAGI1	Body
cg17734308	0.921	0.932	0.012	0.012	0.042	6	31438939	HCG26	TSS200
cg17463277	0.665	0.653	-0.012	0.012	0.041	3	179791243		IGR
cg17357265	0.887	0.899	0.012	0.012	0.033	16	81757198		IGR
cg16771677	0.908	0.919	0.012	0.012	0.02	3	49397466	RHOA	3'UTR
cg16658029	0.71	0.698	-0.012	0.012	0.049	11	13126285		IGR
cg16477611	0.918	0.906	-0.012	0.012	0.04	16	50896074		IGR
cg16429476	0.825	0.836	0.012	0.012	0.035	12	6439077	TNFRSF1A	Body
cg16429112	0.117	0.105	-0.012	0.012	0.029	3	43204510		IGR
cg16322974	0.851	0.864	0.012	0.012	0.032	1	235978477	LYST	Body
cg16232887	0.929	0.917	-0.012	0.012	0.018	10	93654471		IGR
cg16152139	0.369	0.358	-0.012	0.012	0.047	22	42858152		IGR
cg16133419	0.854	0.866	0.012	0.012	0.043	9	127173088	PSMB7	Body
cg16128859	0.405	0.393	-0.012	0.012	0.042	3	62131093	PTPRG	Body
cg16096737	0.933	0.921	-0.012	0.012	0.042	6	134957814		IGR
cg15491082	0.929	0.917	-0.012	0.012	0.032	5	134977403		IGR
cg15382738	0.909	0.896	-0.012	0.012	0.039	13	111143098	COL4A2	Body
cg14863789	0.928	0.916	-0.012	0.012	0.047	3	112875935	LOC101929717	Body
cg14857394	0.833	0.845	0.012	0.012	0.049	8	144377831	ZNF696	Body
cg14849528	0.912	0.924	0.012	0.012	0.018	10	127526654	BCCIP	Body
cg14830270	0.157	0.145	-0.012	0.012	0.046	17	1993091	SMG6	TSS1500
cg14627730	0.26	0.248	-0.012	0.012	0.041	4	183839457	DCTD	TSS1500
cg14613300	0.239	0.227	-0.012	0.012	0.046	2	220095334	ANKZF1	5'UTR
cg14597964	0.912	0.924	0.012	0.012	0.021	11	62193135		IGR
cg14411188	0.906	0.893	-0.012	0.012	0.015	5	102554192		IGR
cg14387856	0.455	0.443	-0.012	0.012	0.042	16	57712105	ADGRG3	Body
cg14302554	0.924	0.936	0.012	0.012	0.006	1	38537270		IGR
cg13990092	0.06	0.072	0.012	0.012	0.042	13	97646731	OXGR1	TSS200
cg13660596	0.872	0.86	-0.012	0.012	0.034	12	74928835		IGR
cg13514042	0.815	0.827	0.012	0.012	0.048	7	1192202		IGR
cg13499380	0.87	0.882	0.012	0.012	0.041	6	10084644		IGR
cg13451004	0.947	0.935	-0.012	0.012	0.009	6	26471490	BTN2A1	Body
cg12890447	0.164	0.152	-0.012	0.012	0.047	19	36296641	PRODH2	Body
cg12719585	0.927	0.915	-0.012	0.012	0.022	12	22808921	ETNK1	Body
cg12047959	0.34	0.327	-0.012	0.012	0.037	2	241990828	SNED1	Body
cg12010452	0.875	0.864	-0.012	0.012	0.048	17	18010713	DRG2	3'UTR
cg11816703	0.953	0.941	-0.012	0.012	0.011	18	60430337	PHLPP1	Body
cg11653410	0.091	0.079	-0.012	0.012	0.039	1	168312003		IGR
cg11355846	0.889	0.902	0.012	0.012	0.041	14	50534462	LINC01599	Body
cg11276986	0.209	0.197	-0.012	0.012	0.046	6	17393616	CAP2	TSS200
cg10921916	0.841	0.853	0.012	0.012	0.043	16	24066784	PRKCB	Body
cg10828914	0.47	0.459	-0.012	0.012	0.046	1	21946681	RAP1GAP	Body
cg10804608	0.863	0.875	0.012	0.012	0.046	6	86200374	NT5E	ExonBnd
cg10719604	0.869	0.881	0.012	0.012	0.04	11	117748486	FXYD6	TSS1500
cg10657965	0.78	0.793	0.012	0.012	0.034	7	101888125	CUX1	Body
cg10653259	0.777	0.789	0.012	0.012	0.043	11	251144	PSMD13	Body
cg10376436	0.891	0.903	0.012	0.012	0.047	11	118393904	KMT2A	3'UTR
cg10118923	0.869	0.881	0.012	0.012	0.038	13	100942272	PCCA	Body
cg10109776	0.112	0.1	-0.012	0.012	0.028	1	2510071	LOC100996583	Body
cg09964886	0.11	0.098	-0.012	0.012	0.043	5	14666265	OTULIN	Body
cg09819772	0.907	0.918	0.012	0.012	0.028	16	66194323		IGR
cg09737793	0.465	0.452	-0.012	0.012	0.049	12	111749005	CUX2	Body
cg09527126	0.079	0.092	0.012	0.012	0.026	12	128675283		IGR
cg09516349	0.277	0.266	-0.012	0.012	0.04	19	18529339	SSBP4	TSS1500
cg09256310	0.098	0.086	-0.012	0.012	0.043	19	55657757	TNNT1	Body
cg08156662	0.197	0.185	-0.012	0.012	0.033	16	88768194	RNF166	Body
cg08055330	0.854	0.865	0.012	0.012	0.045	9	139704416	C9orf86	Body
cg07782894	0.899	0.91	0.012	0.012	0.047	15	42653020	CAPN3	Body
cg07429212	0.898	0.91	0.012	0.012	0.045	1	179165027	ABL2	Body
cg07350151	0.881	0.869	-0.012	0.012	0.044	17	43466231		IGR
cg07121759	0.862	0.874	0.012	0.012	0.043	10	104862131	NT5C2	Body
cg06961347	0.862	0.874	0.012	0.012	0.045	1	249141464	ZNF672	5'UTR
cg06957155	0.103	0.091	-0.012	0.012	0.044	9	114590631		IGR
cg06928346	0.476	0.488	0.012	0.012	0.023	12	12849096	GPR19	1stExon
cg06626655	0.104	0.092	-0.012	0.012	0.045	1	38099916	RSPO1	5'UTR
cg06553545	0.873	0.885	0.012	0.012	0.023	18	63373647		IGR
cg06239726	0.14	0.128	-0.012	0.012	0.031	7	50517434	FIGNL1	5'UTR
cg06192238	0.899	0.911	0.012	0.012	0.015	22	37633583	RAC2	Body
cg06075250	0.839	0.85	0.012	0.012	0.024	20	30825413	POFUT1	3'UTR
cg05892618	0.849	0.86	0.012	0.012	0.037	2	122270838	CLASP1	Body
cg05876984	0.136	0.125	-0.012	0.012	0.036	14	35872570	NFKBIA	Body
cg05627498	0.239	0.227	-0.012	0.012	0.034	17	55517927	MSI2	Body
cg04293275	0.818	0.83	0.012	0.012	0.02	10	9710767		IGR
cg04278570	0.943	0.931	-0.012	0.012	0.048	15	77415310	PEAK1	Body
cg04161365	0.361	0.349	-0.012	0.012	0.022	17	27230393	DHRS13	TSS1500
cg03878537	0.923	0.935	0.012	0.012	0.049	6	1901298	GMDS	Body
cg03805019	0.837	0.849	0.012	0.012	0.034	20	62464090		IGR
cg03722506	0.892	0.904	0.012	0.012	0.049	20	61276134	SLCO4A1	5'UTR
cg03334736	0.865	0.877	0.012	0.012	0.013	17	55206891		IGR
cg02980499	0.9	0.888	-0.012	0.012	0.043	10	98031964	BLNK	TSS1500
cg02443148	0.919	0.931	0.012	0.012	0.016	7	37533599		IGR
cg02211841	0.835	0.847	0.012	0.012	0.015	16	101746	POLR3K	Body
cg02185870	0.911	0.923	0.012	0.012	0.039	1	2169229	SKI	Body
cg01738710	0.909	0.897	-0.012	0.012	0.043	1	44182062	ST3GAL3	5'UTR
cg01680268	0.902	0.913	0.012	0.012	0.046	6	33156920	COL11A2	Body
cg01658259	0.117	0.105	-0.012	0.012	0.045	14	24837143	NFATC4	Body
cg01654968	0.847	0.836	-0.012	0.012	0.011	6	34431313		IGR
cg01649459	0.746	0.759	0.012	0.012	0.043	7	127357737	SND1	Body
cg01637789	0.876	0.865	-0.012	0.012	0.043	15	39875777	THBS1	Body
cg01505676	0.91	0.922	0.012	0.012	0.041	15	43594800	TGM7	TSS1500
cg00924017	0.088	0.076	-0.012	0.012	0.002	1	110186027		IGR
cg00608701	0.916	0.928	0.012	0.012	0.029	20	57196661		IGR
cg00445717	0.938	0.926	-0.012	0.012	0.039	20	50477074	LINC01429	Body
cg00365986	0.918	0.93	0.012	0.012	0.043	16	82096585	HSD17B2	Body
cg00244745	0.173	0.185	0.012	0.012	0.038	13	100636276	ZIC2	Body
cg00206636	0.881	0.893	0.012	0.012	0.04	3	183855493	EIF2B5	Body
cg27550595	0.851	0.861	0.011	0.011	0.043	8	4976707		IGR
cg27524460	0.289	0.278	-0.011	0.011	0.031	19	14586840	PTGER1	TSS1500
cg27381204	0.874	0.884	0.011	0.011	0.047	22	31516307		IGR
cg27145388	0.904	0.915	0.011	0.011	0.047	18	74628650	ZNF236	Body
cg27099692	0.885	0.875	-0.011	0.011	0.046	13	96212316	CLDN10	Body
cg26997437	0.292	0.281	-0.011	0.011	0.034	12	4964711		IGR
cg26692873	0.871	0.882	0.011	0.011	0.048	6	25417079	LRRC16A	Body
cg26016888	0.798	0.809	0.011	0.011	0.041	10	80984557	ZMIZ1	Body
cg25996911	0.929	0.919	-0.011	0.011	0.036	13	34505942	RFC3	Body
cg25984124	0.889	0.901	0.011	0.011	0.042	20	5106245	CDS2	TSS1500
cg25656950	0.146	0.135	-0.011	0.011	0.045	17	28106388	SSH2	Body
cg24795700	0.895	0.906	0.011	0.011	0.035	2	134911363		IGR
cg24632562	0.946	0.936	-0.011	0.011	0.017	7	135718334		IGR
cg24443692	0.775	0.764	-0.011	0.011	0.047	8	63015631		IGR
cg24059871	0.886	0.874	-0.011	0.011	0.028	19	30101451	POP4	Body
cg23691805	0.888	0.9	0.011	0.011	0.043	10	102284183	NDUFB8	Body
cg23685577	0.909	0.921	0.011	0.011	0.033	21	31934478	KRTAP19-7	TSS1500
cg23379309	0.21	0.199	-0.011	0.011	0.028	9	102057328		IGR
cg22757824	0.135	0.145	0.011	0.011	0.041	13	110960186	COL4A1	TSS1500
cg21611056	0.174	0.162	-0.011	0.011	0.018	20	3776172	CDC25B	TSS1500
cg21543102	0.857	0.846	-0.011	0.011	0.04	1	152974771	SPRR3	5'UTR
cg21398468	0.088	0.077	-0.011	0.011	0.043	15	84506906	ADAMTSL3	Body
cg21146761	0.129	0.118	-0.011	0.011	0.043	3	16884339		IGR
cg21019003	0.943	0.954	0.011	0.011	0.04	19	48564662	PLA2G4C	Body
cg20940026	0.935	0.924	-0.011	0.011	0.028	1	81608603		IGR
cg20450401	0.125	0.114	-0.011	0.011	0.04	13	51697181	LINC00371	Body
cg20431939	0.57	0.559	-0.011	0.011	0.032	16	57673903	ADGRG1	5'UTR
cg20104422	0.859	0.848	-0.011	0.011	0.036	3	62223171	PTPRG	Body
cg19258310	0.875	0.864	-0.011	0.011	0.032	11	13951237		IGR
cg19195715	0.884	0.895	0.011	0.011	0.03	14	69368639	ACTN1	Body
cg18585558	0.922	0.932	0.011	0.011	0.026	11	108709991	DDX10	Body
cg18378013	0.747	0.736	-0.011	0.011	0.021	9	136604000	SARDH	5'UTR
cg18340535	0.879	0.868	-0.011	0.011	0.048	17	6023861	WSCD1	Body
cg18264933	0.113	0.102	-0.011	0.011	0.039	10	126407067	FAM53B	5'UTR
cg18172084	0.894	0.905	0.011	0.011	0.033	5	137591026	GFRA3	Body
cg17978764	0.936	0.925	-0.011	0.011	0.003	6	45905407	CLIC5	Body
cg17622532	0.94	0.951	0.011	0.011	0.036	20	12959856		IGR
cg17075258	0.885	0.896	0.011	0.011	0.043	17	73824897	UNC13D	Body
cg16758802	0.118	0.107	-0.011	0.011	0.026	3	88268736		IGR
cg16421838	0.927	0.938	0.011	0.011	0.026	13	95880520	ABCC4	Body
cg16419756	0.808	0.797	-0.011	0.011	0.029	5	1097794	SLC12A7	Body
cg16222733	0.917	0.928	0.011	0.011	0.04	8	20132052	LZTS1-AS1	TSS1500
cg15911612	0.877	0.888	0.011	0.011	0.04	14	25516343	STXBP6	5'UTR
cg15697832	0.902	0.913	0.011	0.011	0.033	9	127092513	NEK6	Body
cg15570635	0.124	0.113	-0.011	0.011	0.003	15	86124818	AKAP13	Body
cg15112783	0.837	0.848	0.011	0.011	0.049	20	33147614	MAP1LC3A	Body
cg15058033	0.497	0.486	-0.011	0.011	0.044	22	50744372	PLXNB2	5'UTR
cg14857877	0.894	0.905	0.011	0.011	0.015	8	23340487		IGR
cg14126061	0.772	0.783	0.011	0.011	0.041	3	43821497		IGR
cg13936370	0.916	0.905	-0.011	0.011	0.025	11	102669419	MMP1	TSS1500
cg13719412	0.873	0.884	0.011	0.011	0.025	10	134019615		IGR
cg13508072	0.91	0.921	0.011	0.011	0.048	17	591826	VPS53	Body
cg13485293	0.307	0.296	-0.011	0.011	0.03	19	18279106	PIK3R2	Body
cg13415850	0.189	0.178	-0.011	0.011	0.048	2	73459842	C2orf7	Body
cg13270428	0.898	0.909	0.011	0.011	0.016	22	37298493		IGR
cg13231791	0.934	0.923	-0.011	0.011	0.047	4	85154795	LOC101928978	Body
cg13090565	0.471	0.46	-0.011	0.011	0.034	8	102103261		IGR
cg12659065	0.881	0.892	0.011	0.011	0.039	12	27156738	TM7SF3	Body
cg12654856	0.109	0.097	-0.011	0.011	0.043	9	101839049		IGR
cg12642651	0.886	0.875	-0.011	0.011	0.049	17	9861712	GAS7	Body
cg12149795	0.897	0.886	-0.011	0.011	0.043	21	47882121	DIP2A	Body
cg11936868	0.936	0.925	-0.011	0.011	0.038	2	208192232		IGR
cg11563307	0.641	0.63	-0.011	0.011	0.045	20	25117483		IGR
cg11302799	0.93	0.941	0.011	0.011	0.04	5	72703927		IGR
cg10933035	0.825	0.836	0.011	0.011	0.048	19	1274060	CIRBP	Body
cg10271868	0.699	0.688	-0.011	0.011	0.03	9	137257228	RXRA	Body
cg09893131	0.793	0.804	0.011	0.011	0.042	17	72642337		IGR
cg09074562	0.893	0.881	-0.011	0.011	0.039	1	84255419	LOC101927587	Body
cg08837807	0.866	0.876	0.011	0.011	0.043	1	33463103		IGR
cg08587542	0.166	0.156	-0.011	0.011	0.021	5	141303900	KIAA0141	Body
cg08242419	0.744	0.755	0.011	0.011	0.008	9	130587701	ENG	Body
cg07958575	0.829	0.817	-0.011	0.011	0.043	7	140206867		IGR
cg07829740	0.869	0.88	0.011	0.011	0.038	6	31850189	EHMT2	Body
cg07703480	0.836	0.847	0.011	0.011	0.046	4	37432655	NWD2	Body
cg07592304	0.915	0.926	0.011	0.011	0.012	7	23572614	TRA2A	TSS1500
cg06840243	0.926	0.937	0.011	0.011	0.014	17	74442338	UBE2O	Body
cg06646110	0.838	0.848	0.011	0.011	0.045	9	100365791	TSTD2	Body
cg06526522	0.853	0.842	-0.011	0.011	0.034	1	3129005	PRDM16	Body
cg04725937	0.918	0.907	-0.011	0.011	0.028	2	74119677	ACTG2	TSS1500
cg04665046	0.109	0.098	-0.011	0.011	0.003	9	123691674		IGR
cg04290350	0.901	0.912	0.011	0.011	0.028	1	5922801		IGR
cg03926057	0.89	0.901	0.011	0.011	0.034	11	75808564	UVRAG	Body
cg03907179	0.866	0.877	0.011	0.011	0.049	7	18739028	HDAC9	Body
cg03900981	0.819	0.83	0.011	0.011	0.039	8	22440635	PDLIM2	Body
cg03814462	0.136	0.125	-0.011	0.011	0.05	4	145096063		IGR
cg03450301	0.848	0.859	0.011	0.011	0.045	12	49994284	FAM186B	Body
cg03428611	0.934	0.923	-0.011	0.011	0.042	12	94702899	CEP83	Body
cg02861032	0.819	0.83	0.011	0.011	0.05	1	155936464	ARHGEF2	Body
cg02670908	0.925	0.936	0.011	0.011	0.021	8	132158330		IGR
cg02616886	0.922	0.911	-0.011	0.011	0.034	9	38186567		IGR
cg02412918	0.379	0.369	-0.011	0.011	0.049	17	37821140	TCAP	TSS1500
cg02171093	0.747	0.757	0.011	0.011	0.028	14	96152529	TCL1B	TSS1500
cg01977055	0.096	0.085	-0.011	0.011	0.018	17	32509584	LOC101927239	Body
cg01959541	0.057	0.047	-0.011	0.011	0.014	6	159291228		IGR
cg01704053	0.839	0.85	0.011	0.011	0.035	2	105759352		IGR
cg01597727	0.844	0.855	0.011	0.011	0.045	20	33578085	MYH7B	Body
cg01372961	0.783	0.772	-0.011	0.011	0.042	15	91490436	UNC45A	Body
cg01317761	0.943	0.932	-0.011	0.011	0.01	6	134736296		IGR
cg01279418	0.876	0.887	0.011	0.011	0.045	16	89623374	SPG7	Body
cg01031615	0.911	0.922	0.011	0.011	0.04	1	5941977	NPHP4	Body
cg01027858	0.896	0.908	0.011	0.011	0.046	3	112407713		IGR
cg00894244	0.949	0.938	-0.011	0.011	0.048	5	66948305		IGR
cg00310044	0.91	0.921	0.011	0.011	0.027	1	45826423	TESK2	Body
cg00178928	0.615	0.603	-0.011	0.011	0.033	2	233366275		IGR
cg00166722	0.937	0.948	0.011	0.011	0.041	3	10149974	C3orf24	TSS200
cg00121389	0.077	0.066	-0.011	0.011	0.047	8	17555302	MTUS1	Body
cg27605889	0.89	0.9	0.01	0.01	0.029	4	81660494	C4orf22	Body
cg27485010	0.905	0.895	-0.01	0.01	0.044	10	83989986	NRG3-AS1	Body
cg27336554	0.937	0.947	0.01	0.01	0.023	5	126986758	CTXN3	5'UTR
cg27187549	0.895	0.906	0.01	0.01	0.024	12	109014163		IGR
cg26784211	0.95	0.94	-0.01	0.01	0.023	22	40646919	TNRC6B	Body
cg26640276	0.879	0.89	0.01	0.01	0.047	3	118220487		IGR
cg26013712	0.111	0.101	-0.01	0.01	0.044	10	22972662	PIP4K2A	Body
cg25609333	0.911	0.9	-0.01	0.01	0.043	6	114810914		IGR
cg24811747	0.892	0.902	0.01	0.01	0.01	3	130746471	NEK11	5'UTR
cg24520877	0.819	0.829	0.01	0.01	0.036	12	53581119	ZNF740	Body
cg24300077	0.206	0.196	-0.01	0.01	0.048	13	51700136	LINC00371	Body
cg24284322	0.917	0.907	-0.01	0.01	0.04	5	150025	PLEKHG4B	Body
cg23305365	0.866	0.876	0.01	0.01	0.035	8	105379392		IGR
cg21952614	0.929	0.939	0.01	0.01	0.024	12	106676118		IGR
cg21902111	0.856	0.866	0.01	0.01	0.039	4	73968248	ANKRD17	ExonBnd
cg20967028	0.924	0.934	0.01	0.01	0.038	12	14996272	ART4	5'UTR
cg20193650	0.929	0.919	-0.01	0.01	0.04	6	132725393		IGR
cg19776942	0.078	0.068	-0.01	0.01	0.001	1	32714164	FAM167B	Body
cg17099442	0.889	0.899	0.01	0.01	0.024	1	230805228	COG2	Body
cg16482249	0.924	0.934	0.01	0.01	0.042	10	15646995	ITGA8	Body
cg16150900	0.901	0.911	0.01	0.01	0.039	6	37506997		IGR
cg16002467	0.798	0.788	-0.01	0.01	0.049	9	21381627		IGR
cg15962197	0.353	0.343	-0.01	0.01	0.035	1	41704561	SCMH1	5'UTR
cg15683356	0.662	0.672	0.01	0.01	0.041	19	54076494	ZNF331	Body
cg15522341	0.109	0.099	-0.01	0.01	0.039	2	226813845		IGR
cg14930945	0.92	0.91	-0.01	0.01	0.047	10	73757120	CHST3	5'UTR
cg14503247	0.887	0.897	0.01	0.01	0.043	10	34090662		IGR
cg13314694	0.769	0.758	-0.01	0.01	0.034	6	4734661	CDYL	Body
cg11579466	0.917	0.928	0.01	0.01	0.02	1	15586166	FHAD1	Body
cg10437576	0.879	0.889	0.01	0.01	0.048	7	81678886	CACNA2D1	Body
cg10353174	0.086	0.076	-0.01	0.01	0.049	8	106800752	ZFPM2	Body
cg09651899	0.92	0.931	0.01	0.01	0.013	2	186665446	FSIP2	Body
cg09006386	0.089	0.079	-0.01	0.01	0.036	19	41112158	LTBP4	Body
cg08717686	0.941	0.952	0.01	0.01	0.008	2	27997273	MRPL33	ExonBnd
cg08245690	0.875	0.865	-0.01	0.01	0.032	14	62796099		IGR
cg08207660	0.92	0.93	0.01	0.01	0.013	14	71694874		IGR
cg07748754	0.906	0.896	-0.01	0.01	0.049	6	18347330		IGR
cg07420041	0.938	0.928	-0.01	0.01	0.042	6	110686085		IGR
cg06574809	0.786	0.796	0.01	0.01	0.039	17	80351150	C17orf101	3'UTR
cg06474207	0.377	0.366	-0.01	0.01	0.03	15	75523208		IGR
cg05098566	0.093	0.083	-0.01	0.01	0.038	6	30652282	KIAA1949	Body
cg04991830	0.907	0.917	0.01	0.01	0.005	1	42013312	HIVEP3	Body
cg04980478	0.699	0.689	-0.01	0.01	0.038	16	87585801		IGR
cg04035133	0.907	0.897	-0.01	0.01	0.035	14	55181975	SAMD4A	Body
cg03662339	0.175	0.165	-0.01	0.01	0.047	1	147099474		IGR
cg02170177	0.192	0.182	-0.01	0.01	0.047	10	45390993	TMEM72-AS1	Body
cg01883208	0.797	0.807	0.01	0.01	0.047	1	233316809	PCNXL2	Body
cg01269795	0.138	0.128	-0.01	0.01	0.027	6	26440101	BTN3A3	TSS1500
cg01219347	0.248	0.237	-0.01	0.01	0.022	2	136844289		IGR
cg00883056	0.953	0.963	0.01	0.01	0.011	6	21746199	CASC15	Body
cg00696671	0.94	0.93	-0.01	0.01	0.031	13	78002041		IGR
cg00174179	0.36	0.35	-0.01	0.01	0.043	3	49450293	RHOA	TSS1500

## Sheet: Supplementary Table 3
Supplementary Table 3. Differentially methylated positions in B cells (n=5)
CpG	Estimate	Std. Error	t-value	Pr(>|t|)	CHR	MAPINFO	Gene	Group	Island	Feature
cg26683280	-0.145244	0.0252647	-5.7489	2.82618e-08	11	12159853	MICAL2	TSS200
cg11644349	0.0421989	0.0073621	5.73191	3.08545e-08	3	184661427	VPS8	Body
cg13796514	-3.80126	0.678277	-5.60428	5.93199e-08	19	39881827	PAF1	1stExon	chr19:39881332-39882164	Island
cg09357545	0.0302674	0.00544948	5.55419	7.64509e-08	5	173313517			chr5:173314931-173315979	N_Shore
cg23419447	-0.396878	0.0716888	-5.53612	8.37433e-08	11	1507347	HCCA2	Body

## Sheet: Supplementary Table 4
Supplementary Table 4. Differentially methylated positions in CD4+ T cells (n=4)
CpG	Estimate	Std. Error	t-value	Pr(>|t|)	CHR	MAPINFO	Gene	Group	Island	Feature
cg10847915	0.0249521	0.00434326	5.74502	2.88e-08	10	131813485			chr10:131813042-131813277	S_Shore
cg15527401	-1.30917	0.227921	-5.74394	2.9e-08	19	59071099	UBE2M	TSS1500	chr19:59070085-59071100	Island
cg09531568	0.034223	0.00611086	5.60037	6.05e-08	1	230346877	GALNT2	Body
cg18294563	0.0476311	0.00851105	5.59638	6.17e-08	14	50588580	SOS2	Body

## Sheet: Supplementary Table 5
Supplementary Table 5. Differentially methylated positions in CD8+ T cells (n=48)
CpG	Estimate	Std. Error	t-value	Pr(>|t|)	CHR	MAPINFO	Gene	Group	Island	Feature
cg26377158	-0.363402	0.0608513	-5.97197	8.77829e-09	1	150681276	HORMAD1	Body
cg19832980	-0.492002	0.0884484	-5.56258	7.32761e-08	1	173182294
cg15278577	-0.200998	0.0363426	-5.53065	8.60835e-08	1	234765051	LINC00184	TSS200
cg21431650	-0.572716	0.100579	-5.69421	3.7467e-08	1	236621205	EDARADD	Body
cg06655532	-0.642616	0.114157	-5.62925	5.22424e-08	2	7898473
cg26128464	-0.531963	0.0960169	-5.54031	8.19929e-08	2	30737741	LCLAT1	5'UTR
cg16692561	-0.406834	0.0688722	-5.90708	1.23734e-08	2	39135866
cg08264672	-0.542228	0.0954363	-5.68157	3.99791e-08	2	160735802	LY75-CD302	Body
cg15289257	-0.390332	0.0694855	-5.61746	5.54736e-08	2	206082964	PARD3B	Body
cg19139322	-0.634293	0.112193	-5.65356	4.61442e-08	2	217669382
cg03504039	-0.433327	0.0728915	-5.94481	1.01376e-08	2	238578435	LRRFIP1	Body
cg14863789	-0.339008	0.0579548	-5.84952	1.6742e-08	3	112875935	LOC101929717	Body
cg22327110	-0.221548	0.0339557	-6.52461	4.26314e-10	3	134414008
cg24178440	-0.509077	0.078638	-6.47368	5.6754e-10	3	149017298
cg05313339	-0.154181	0.0277368	-5.5587	7.47265e-08	4	139757204
cg05691871	-0.171467	0.0303432	-5.65091	4.67737e-08	5	58535559	PDE4D	Body
cg14137162	-0.0762674	0.0136767	-5.57643	6.83208e-08	5	66493682	CD180	TSS1500
cg00894244	-0.254737	0.046062	-5.5303	8.62337e-08	5	66948305
cg12062175	-0.455837	0.0739494	-6.16418	3.12832e-09	6	56734221	DST	Body
cg07028680	-0.273737	0.0494935	-5.53076	8.60358e-08	6	113947117	LOC101927686	Body
cg08264266	-0.275451	0.0485028	-5.67908	4.04936e-08	6	124288527	NKAIN2	Body
cg01317761	-0.269831	0.040408	-6.67765	1.78886e-10	6	134736296
cg02249039	-0.647579	0.105982	-6.11027	4.18748e-09	7	117064201	ASZ1	Body	chr7:117067403-117067666	N_Shelf
cg24632562	-0.243464	0.0375964	-6.47574	5.61031e-10	7	135718334
cg27277179	-0.519925	0.0923524	-5.62979	5.2098e-08	8	21032107
cg17612725	-0.496192	0.0816057	-6.08037	4.91912e-09	8	81235210
cg09246668	-0.284533	0.0487032	-5.84218	1.73977e-08	8	95658438	ESRP1	Body	chr8:95653898-95654733	S_Shelf
cg27027215	-0.472327	0.0854601	-5.52688	8.77309e-08	8	129355185
cg21736212	-0.287174	0.051803	-5.54358	8.06526e-08	8	134029920	TG	Body
cg21426034	-0.289759	0.0513552	-5.64225	4.88899e-08	9	79132112
cg27569575	-0.208332	0.0375695	-5.54523	7.99839e-08	9	125164401
cg17336709	-0.32881	0.0537709	-6.11501	4.08177e-09	10	1091206	IDI1	Body	chr10:1094337-1095594	N_Shelf
cg06834005	-0.4946	0.0893448	-5.53586	8.38539e-08	10	22499738
cg09073793	-0.268262	0.047541	-5.64274	4.87679e-08	10	126773871	CTBP2	5'UTR
cg15862397	-0.300111	0.0515189	-5.82527	1.90049e-08	10	133488821
cg12719585	-0.300704	0.0488264	-6.15864	3.2237e-09	12	22808921	ETNK1	Body
cg07288713	-0.207288	0.0370024	-5.60201	6.00072e-08	12	64324997	SRGAP1	Body
cg14469339	-3.53782	0.60265	-5.87043	1.50039e-08	12	107349522	C12orf23	TSS200	chr12:107349152-107350089	Island
cg20361664	-0.414042	0.0721644	-5.73748	2.998e-08	12	118604799	TAOK3	Body
cg00696671	-0.246358	0.0408144	-6.03605	6.23872e-09	13	78002041
cg03153337	-0.330436	0.0597217	-5.53292	8.51039e-08	14	69468385
cg25297790	-0.253454	0.0441026	-5.74692	2.85528e-08	15	49106691			chr15:49102731-49102938	S_Shelf
cg02066693	-0.255398	0.0451847	-5.65232	4.64387e-08	15	99366135	IGF1R	Body
cg05779336	-0.0777172	0.0128283	-6.05826	5.53901e-09	16	23682007	DCTN5	3'UTR
cg15683356	0.369749	0.066368	5.57119	7.01551e-08	19	54076494	ZNF331	Body
cg07252967	-0.247886	0.0446892	-5.54689	7.9317e-08	20	39121568
cg10604488	-0.657929	0.113529	-5.79527	2.22208e-08	21	36977425
cg14575131	-0.341571	0.0593177	-5.75833	2.69153e-08	22	31933466	SFI1	Body

## Sheet: Supplementary Table 6
Supplementary Table 6. Differentially methylated positions in Natural Killer cells (n=7)
CpG	Estimate	Std. Error	t-value	Pr(>|t|)	CHR	MAPINFO	Gene	Group	Island	Feature
cg26174768	0.0358934	0.00613749	5.84822	1.68563e-08	17	79073864	BAIAP2	Body	chr17:79077317-79077518	N_Shelf
cg08406047	0.103524	0.0181188	5.71362	3.3907e-08	21	40715370	HMGN1	Body
cg10277551	0.640375	0.113036	5.66522	4.34722e-08	6	99871388	PNISR	5'UTR	chr6:99872726-99873206	N_Shore
cg18399544	0.130616	0.0233652	5.59019	6.37168e-08	8	17767590

## Sheet: Supplementary Table 7
Supplementary Table7. Differentially methylated positions in monocytes (n=2)
CpG	Estimate	Std. Error	t-value	Pr(>|t|)	CHR	MAPINFO	Gene	Group	Island	Feature
cg05541096	-0.290253	0.0503073	-5.76961	2.53874e-08	9	124854664	TTLL11	Body	chr9:124854824-124855819	N_Shore
cg26450586	-1.69727	0.2974	-5.70703	3.50759e-08	10	72972207	UNC5B	TSS200	chr10:72972075-72973895	Island

## Sheet: Supplementary Table 8
Supplementary Table 8. Differentially methylated positions in granulocytes (n=10)
CpG	Estimate	Std. Error	t-value	Pr(>|t|)	CHR	MAPINFO	Gene	Group	Island	Feature
cg05064078	-0.247787	0.0433095	-5.7213	3.25907e-08	21	47393688			chr21:47392495-47394536	Island
cg00924017	-0.300525	0.0528181	-5.6898	3.83245e-08	1	110186027			chr1:110185961-110186164	Island
cg07199764	-0.285464	0.0503224	-5.6727	4.18383e-08	1	5347468
cg14103106	-0.248062	0.0438347	-5.65903	4.48716e-08	19	14183792	LOC113230	TSS200	chr19:14182735-14184744	Island
cg25945996	0.00467894	0.000835418	5.60072	6.04026e-08	11	30343258	ARL14EP	TSS1500	chr11:30344536-30344946	N_Shore
cg02877698	-0.261751	0.0467655	-5.5971	6.15226e-08	11	94886708	LOC101929295	Body	chr11:94883647-94884811	S_Shore
cg08996521	-0.251559	0.0450109	-5.58884	6.41559e-08	3	50649994	CISH	TSS1500	chr3:50648939-50649829	S_Shore
cg23672390	-0.0910237	0.0163106	-5.58066	6.6871e-08	14	101692169
cg19456451	0.00439149	0.000792794	5.53926	8.24295e-08	5	60699375	ZSWIM6	Body

## Sheet: Supplementary Table 9
Supplementary Table 9. 127 smoking-associated CpGs identified as DMPs and removed from downstream analysis.
Name	Mean β (Mild)	Mean β (Severe)	Δmeth	FDR	CHR	MAPINFO	Gene	Feature
cg19252108	0.785	0.806	0.021	0.002	1	36553577	TEKT2	Body
cg01556246	0.248	0.221	-0.027	0.002	8	8204802	PRAGMIN	Body
cg25947283	0.137	0.123	-0.014	0.003	19	8274853	LASS4	5'UTR
cg03423767	0.586	0.553	-0.033	0.003	13	114876390	RASA3	Body
cg10407113	0.296	0.276	-0.02	0.003	16	71843647	AP1G1	TSS1500
cg10059484	0.196	0.173	-0.023	0.003	4	183839326	DCTD	TSS1500
cg03546163	0.471	0.426	-0.045	0.004	6	35654363	FKBP5	5'UTR
cg05901196	0.29	0.257	-0.033	0.005	10	61664954	CCDC6	Body
cg20220678	0.64	0.61	-0.03	0.007	8	19243209	SH2D4A	Body
cg04077141	0.199	0.177	-0.022	0.009	22	36782143	MYH9	5'UTR
cg04834097	0.31	0.295	-0.015	0.01	7	63774078	LOC728927	5'UTR
cg08402572	0.913	0.925	0.012	0.011	2	97510201	ANKRD23	TSS1500
cg08153621	0.178	0.199	0.021	0.013	19	53561441		IGR
cg13396738	0.285	0.268	-0.017	0.014	6	30850718	DDR1	TSS1500
cg19638749	0.146	0.122	-0.024	0.015	2	70312615		IGR
cg08447373	0.789	0.809	0.02	0.016	5	90478943		IGR
cg22740603	0.559	0.541	-0.018	0.017	6	33397959	SYNGAP1	Body
cg12761472	0.811	0.783	-0.028	0.017	6	119031922		IGR
cg01839993	0.346	0.322	-0.024	0.017	10	74034644	DDIT4	Body
cg02325250	0.547	0.531	-0.016	0.018	5	131409289	CSF2	TSS200
cg12999267	0.325	0.29	-0.035	0.018	12	94376970		IGR
cg13213009	0.22	0.186	-0.034	0.018	8	74903761	LY96	1stExon
cg03354707	0.192	0.174	-0.018	0.018	19	41115390	LTBP4	Body
cg25115422	0.918	0.904	-0.014	0.019	3	156894451		IGR
cg07969918	0.314	0.298	-0.016	0.02	22	31682909	PIK3IP1	Body
cg18904855	0.83	0.813	-0.017	0.02	2	231693469		IGR
cg01329690	0.465	0.447	-0.018	0.021	21	38580129	DSCR9	TSS1500
cg03922337	0.177	0.166	-0.011	0.021	11	14380918	RRAS2	TSS200
cg07955474	0.56	0.536	-0.024	0.021	16	85935556	IRF8	5'UTR
cg00534655	0.289	0.275	-0.013	0.021	5	139492727	PURA	TSS1500
cg20322766	0.911	0.922	0.01	0.021	2	7999224		IGR
cg20240931	0.138	0.125	-0.013	0.021	19	2613894	GNG7	5'UTR
cg13989528	0.173	0.158	-0.015	0.021	11	64888932	FAU	Body
cg06120492	0.934	0.917	-0.016	0.021	3	38529102	ACVR2B	3'UTR
cg13869942	0.233	0.208	-0.024	0.022	1	151878061	THEM4	Body
cg16407699	0.384	0.355	-0.029	0.022	10	74020428		IGR
cg21368479	0.874	0.857	-0.016	0.023	6	149415018		IGR
cg06778159	0.89	0.904	0.014	0.023	7	5407825	TNRC18	Body
cg06585203	0.139	0.122	-0.018	0.023	6	159238500	EZR	Body
cg13759905	0.367	0.347	-0.02	0.023	2	233741920		IGR
cg06296597	0.802	0.817	0.014	0.025	10	858900	LARP4B	Body
cg03515726	0.906	0.919	0.012	0.025	6	32367750	BTNL2	Body
cg23641108	0.734	0.765	0.031	0.026	6	167183902	RPS6KA2	Body
cg20700731	0.545	0.532	-0.014	0.026	1	41951480	EDN2	TSS1500
cg10890925	0.872	0.888	0.016	0.026	8	1899468	ARHGEF10	Body
cg07748854	0.294	0.273	-0.021	0.027	19	36449875		IGR
cg21325715	0.513	0.495	-0.018	0.028	17	80297128		IGR
cg06632310	0.29	0.268	-0.022	0.028	19	8275229	LASS4	5'UTR
cg24109116	0.126	0.116	-0.01	0.028	7	99725975	MBLAC1	3'UTR
cg05075416	0.84	0.859	0.018	0.028	15	99500703	IGF1R	3'UTR
cg00130530	0.674	0.656	-0.018	0.029	6	35657202	FKBP5	5'UTR
cg22868961	0.73	0.704	-0.026	0.029	6	135596044		IGR
cg26460530	0.234	0.218	-0.016	0.029	22	39919067		IGR
cg05570654	0.751	0.768	0.016	0.03	2	240259075	HDAC4	Body
cg23499632	0.736	0.722	-0.014	0.031	5	1140123		IGR
cg09726279	0.545	0.532	-0.013	0.031	17	4457835	MYBBP1A	Body
cg04491089	0.182	0.166	-0.016	0.031	16	84151300	MBTPS1	TSS1500
cg24507955	0.374	0.355	-0.019	0.032	15	49339070	SECISBP2L	TSS1500
cg14308466	0.747	0.759	0.012	0.032	9	136781308	VAV2	Body
cg05958910	0.811	0.83	0.019	0.032	10	21796441		IGR
cg18030615	0.64	0.616	-0.023	0.032	8	91663454		IGR
cg12549908	0.679	0.702	0.024	0.033	10	4230567		IGR
cg18468088	0.182	0.166	-0.015	0.033	6	35490818		IGR
cg06532880	0.169	0.154	-0.014	0.033	5	176731545	PRELID1	Body
cg14171514	0.329	0.311	-0.018	0.034	11	62308492	AHNAK	5'UTR
cg08022502	0.219	0.203	-0.017	0.034	15	91479023	UNC45A	Body
cg00300298	0.255	0.24	-0.015	0.034	20	30308956	BCL2L1	Body
cg17290213	0.412	0.397	-0.015	0.034	11	65344355	EHBP1L1	Body
cg09701700	0.321	0.301	-0.02	0.034	10	104194843	MIR146B	TSS1500
cg15132169	0.331	0.305	-0.026	0.034	6	149805995	ZC3H12D	5'UTR
cg02710530	0.625	0.64	0.015	0.034	16	372097	AXIN1	Body
cg23256579	0.637	0.608	-0.029	0.035	12	11002403	PRR4	TSS1500
cg26018382	0.104	0.089	-0.015	0.035	1	220983793	MOSC1	Body
cg13065228	0.679	0.71	0.031	0.036	8	145701192	FOXH1	1stExon
cg08548559	0.198	0.172	-0.027	0.036	22	31686097	PIK3IP1	Body
cg24283019	0.08	0.069	-0.01	0.036	6	32381449		IGR
cg10672726	0.665	0.677	0.012	0.037	19	47353150	AP2S1	Body
cg22383924	0.638	0.619	-0.02	0.037	1	3590479	TP73	5'UTR
cg21186955	0.214	0.195	-0.019	0.037	7	100729412	TRIM56	5'UTR
cg19675935	0.885	0.896	0.011	0.037	19	56089406	ZNF579	Body
cg09662411	0.812	0.839	0.027	0.037	1	92946132	GFI1	Body
cg00073460	0.502	0.472	-0.03	0.037	6	149806502	ZC3H12D	TSS1500
cg12503394	0.27	0.247	-0.023	0.038	7	1596118	TMEM184A	TSS200
cg22871253	0.228	0.205	-0.023	0.038	6	159238744	EZR	Body
cg17343451	0.607	0.631	0.025	0.039	3	183899704	AP2M1	Body
cg08243524	0.16	0.144	-0.016	0.04	19	6482011	DENND1C	TSS1500
cg05789250	0.187	0.168	-0.019	0.041	6	31804306	C6orf48	5'UTR
cg18137450	0.502	0.486	-0.016	0.041	1	224620806	WDR26	Body
cg18425700	0.912	0.924	0.012	0.041	17	78925278	RPTOR	Body
cg18954479	0.502	0.483	-0.019	0.042	6	20834224	CDKAL1	Body
cg07368443	0.339	0.325	-0.014	0.042	1	45265337	PLK3	TSS1500
cg21408581	0.877	0.856	-0.021	0.042	1	220393319	RAB3GAP2	Body
cg25744552	0.38	0.357	-0.023	0.043	1	117368140		IGR
cg23196549	0.462	0.435	-0.026	0.043	4	110480700	CCDC109B	TSS1500
cg05600717	0.127	0.116	-0.011	0.043	13	52378744	DHRS12	TSS1500
cg06716182	0.23	0.19	-0.04	0.043	11	96074944	MAML2	1stExon
cg16014412	0.129	0.119	-0.01	0.043	1	9687471		IGR
cg02741882	0.213	0.192	-0.021	0.044	16	29888096	SEZ6L2	Body
cg03217337	0.763	0.775	0.011	0.044	20	32447030		IGR
cg02654940	0.476	0.457	-0.019	0.044	6	34206400	HMGA1	5'UTR
cg11405655	0.148	0.132	-0.016	0.044	1	999599		IGR
cg13106215	0.466	0.456	-0.011	0.045	14	106306830		IGR
cg15715853	0.699	0.716	0.017	0.045	3	150916446	GPR171	Body
cg26847866	0.5	0.487	-0.014	0.045	8	27492077	SCARA3	Body
cg01107874	0.851	0.874	0.022	0.046	10	77165618	C10orf41	Body
cg23709528	0.045	0.057	0.012	0.046	10	102416292		IGR
cg12140144	0.154	0.175	0.02	0.046	1	2984275	FLJ42875	Body
cg23205886	0.519	0.499	-0.02	0.046	5	138611766	SNHG4	Body
cg05331214	0.744	0.727	-0.017	0.046	2	167343774	SCN7A	TSS1500
cg03293308	0.088	0.077	-0.011	0.047	2	223065390	PAX3	3'UTR
cg03048488	0.852	0.871	0.018	0.047	1	15733844		IGR
cg04320635	0.881	0.894	0.013	0.047	16	85618663		IGR
cg11201447	0.515	0.478	-0.037	0.048	8	128808063	MIR1204	TSS200
cg19286437	0.882	0.87	-0.012	0.048	10	88428117	LDB3	TSS1500
cg12147622	0.502	0.481	-0.021	0.048	10	74021432		IGR
cg00754063	0.837	0.852	0.015	0.048	19	16345954	AP1M1	3'UTR
cg12223997	0.178	0.166	-0.012	0.048	11	9159596		IGR
cg21338225	0.664	0.68	0.016	0.048	7	30179748	C7orf41	Body
cg15016701	0.125	0.115	-0.011	0.049	12	63211683	PPM1H	Body
cg18295744	0.712	0.7	-0.011	0.049	10	80872926	ZMIZ1	5'UTR
cg11816838	0.894	0.876	-0.018	0.049	3	150484093		IGR
cg11621113	0.258	0.241	-0.017	0.049	19	12776725	MORG1	TSS1500
cg16837898	0.22	0.206	-0.014	0.049	20	3796808		IGR
cg04218880	0.793	0.808	0.015	0.049	1	40388264		IGR
cg08788930	0.631	0.646	0.015	0.049	8	142201685	DENND3	Body
cg06433467	0.087	0.074	-0.013	0.05	5	67730071		IGR
cg10985914	0.186	0.17	-0.016	0.05	1	212769641	ATF3	5'UTR

[truncated: 12 more sheets: Supplementary Table 10, Supplementary Table 11, Supplementary Table 12, Supplementary Table 13, Supplementary Table 14, Supplementary Table 15, Supplementary Table 16, Supplementary Table 17, Supplementary Table 18, Supplementary Table 19, Supplementary Table 20, Supplementary Table 21]
